# Supplementary material for: Oxygen level alters energy metabolism in bovine preimplantation embryos
Source: Sci Rep. 2025 Apr 2;15:11327. doi: 10.1038/s41598-025-95990-z (PMC11965477; doi:10.1038/s41598-025-95990-z)
Supplement: Supplementary file 5 — Supplementary Material 5 [file 41598_2025_95990_MOESM5_ESM.xlsx]

## Sheet: Suppl. table 1
Suppl. Table 1: Fluctuated gene count matrix
STRTN_BOVINE_LIB_1	STRTN_BOVINE_LIB_2	STRTN_BOVINE_LIB_3	STRTN_BOVINE_LIB_4	STRTN_BOVINE_LIB_5	STRTN_BOVINE_LIB_6	STRTN_BOVINE_LIB_7	STRTN_BOVINE_LIB_8	STRTN_BOVINE_LIB_9	STRTN_BOVINE_LIB_10	STRTN_BOVINE_LIB_11	STRTN_BOVINE_LIB_12	STRTN_BOVINE_LIB_13	STRTN_BOVINE_LIB_14	STRTN_BOVINE_LIB_15	STRTN_BOVINE_LIB_16	STRTN_BOVINE_LIB_17	STRTN_BOVINE_LIB_18	STRTN_BOVINE_LIB_19	STRTN_BOVINE_LIB_20	STRTN_BOVINE_LIB_21	STRTN_BOVINE_LIB_22	STRTN_BOVINE_LIB_23	STRTN_BOVINE_LIB_24	STRTN_BOVINE_LIB_25	STRTN_BOVINE_LIB_26	STRTN_BOVINE_LIB_27	STRTN_BOVINE_LIB_28	STRTN_BOVINE_LIB_29	STRTN_BOVINE_LIB_30	STRTN_BOVINE_LIB_31	STRTN_BOVINE_LIB_32	STRTN_BOVINE_LIB_33	STRTN_BOVINE_LIB_34	STRTN_BOVINE_LIB_35	STRTN_BOVINE_LIB_36	STRTN_BOVINE_LIB_37	STRTN_BOVINE_LIB_38	STRTN_BOVINE_LIB_39	STRTN_BOVINE_LIB_40	STRTN_BOVINE_LIB_41	STRTN_BOVINE_LIB_42	STRTN_BOVINE_LIB_43	STRTN_BOVINE_LIB_44	STRTN_BOVINE_LIB_45	STRTN_BOVINE_LIB_46	STRTN_BOVINE_LIB_47	STRTN_BOVINE_LIB_48
RNA_SPIKE_ERCC-00002	1416	546	680	1178	713	572	452	749	279	341	190	456	397	2069	1842	425	552	428	499	290	738	367	391	301	787	126	1136	465	1543	2836	2769	2048	2088	1156	1009	1137	460	1828	1437	433	18946	1327	1806	1565	4478	2703	5066	4647
RNA_SPIKE_ERCC-00003	51	9	9	33	15	21	14	22	9	9	8	11	10	81	53	18	17	8	14	3	17	9	9	3	18	6	29	15	43	75	82	56	53	33	30	28	9	58	38	9	1169	40	45	42	192	63	203	195
RNA_SPIKE_ERCC-00004	377	179	102	199	263	203	162	221	104	93	73	154	122	724	504	146	153	156	195	92	243	156	129	90	247	44	366	149	500	794	701	711	535	327	308	357	131	476	353	110	9385	423	575	513	2236	935	1735	1645
RNA_SPIKE_ERCC-00009	201	81	74	145	106	102	65	101	18	46	23	55	52	238	219	61	37	43	71	28	98	43	50	25	117	22	133	70	220	322	329	255	235	136	142	121	54	218	206	45	2659	197	266	223	515	367	550	565
RNA_SPIKE_ERCC-00012	0	0	0	0	0	1	0	0	0	0	0	0	0	0	0	0	0	0	0	0	0	0	0	0	0	0	0	0	0	0	0	0	0	0	0	0	0	0	0	0	0	0	0	0	0	0	0	0
RNA_SPIKE_ERCC-00013	0	0	0	0	0	0	0	0	0	0	0	0	0	1	0	0	0	0	0	0	0	0	0	0	0	0	0	0	0	0	1	0	0	0	1	0	0	0	0	0	6	0	0	0	1	0	0	0
RNA_SPIKE_ERCC-00014	1	0	2	0	0	0	1	1	0	1	0	1	0	2	1	0	0	1	0	0	1	0	1	0	0	0	0	0	0	0	0	0	2	0	0	1	1	3	2	0	11	1	0	0	0	1	2	0
RNA_SPIKE_ERCC-00019	3	0	2	1	2	0	1	3	0	0	0	0	0	0	4	0	1	2	1	0	1	0	0	1	0	0	0	1	2	7	4	1	2	4	0	1	1	4	1	1	54	2	6	2	10	6	9	5
RNA_SPIKE_ERCC-00022	17	7	6	24	10	15	9	12	3	3	3	12	6	39	29	6	13	6	11	7	13	6	3	1	4	2	17	5	37	42	52	32	28	19	16	14	7	22	19	7	498	19	27	22	86	48	110	78
RNA_SPIKE_ERCC-00024	0	0	0	0	0	0	0	0	0	0	0	0	0	0	0	0	0	0	0	0	0	0	0	0	0	0	0	0	0	0	0	0	0	0	0	0	0	0	0	0	0	0	0	0	0	0	1	0
RNA_SPIKE_ERCC-00025	11	1	3	6	5	5	3	1	0	0	0	1	0	11	8	2	1	2	0	0	0	2	0	2	6	1	6	1	9	17	15	11	11	6	3	4	1	4	10	3	67	5	7	4	18	10	16	18
RNA_SPIKE_ERCC-00028	0	1	0	2	0	0	0	0	0	0	1	0	0	2	0	1	1	0	0	0	0	0	0	0	0	0	0	0	0	1	2	1	0	0	0	0	0	1	0	0	11	0	0	0	0	0	4	1
RNA_SPIKE_ERCC-00031	0	1	0	0	2	0	0	0	0	0	0	0	0	1	0	0	0	0	0	0	0	0	0	0	0	0	0	0	0	1	4	0	0	1	1	0	0	0	0	1	15	0	0	0	3	1	0	0
RNA_SPIKE_ERCC-00033	1	0	0	0	0	0	0	0	0	0	0	0	0	0	0	1	0	0	0	0	0	0	0	0	0	0	0	0	0	0	0	0	0	0	1	1	0	0	0	0	0	0	0	0	0	0	0	0
RNA_SPIKE_ERCC-00034	5	1	0	3	4	1	0	0	0	1	0	2	1	5	3	1	0	0	0	0	2	1	2	1	2	1	2	1	4	5	8	5	7	6	0	2	0	2	2	1	37	1	7	7	17	6	10	10
RNA_SPIKE_ERCC-00035	7	3	3	5	2	2	0	2	1	1	0	1	1	5	8	3	0	1	1	3	3	0	1	1	4	2	4	3	6	1	7	6	8	8	2	6	2	9	6	1	139	8	1	4	18	6	22	21
RNA_SPIKE_ERCC-00039	3	1	0	1	0	0	0	1	0	0	0	0	0	2	0	0	0	0	0	0	3	1	1	0	0	0	1	0	0	2	0	1	0	0	0	0	0	1	1	0	6	0	1	2	0	1	3	3
RNA_SPIKE_ERCC-00040	0	0	0	0	0	0	0	0	0	0	0	0	0	0	0	0	0	0	0	0	0	0	0	0	0	0	1	0	0	0	0	1	0	0	0	0	0	0	0	0	0	0	0	0	0	0	0	0
RNA_SPIKE_ERCC-00041	0	0	0	0	0	0	0	0	0	0	0	0	0	1	0	0	0	0	0	0	0	0	0	0	0	0	0	0	0	0	0	0	0	0	0	0	0	0	0	0	5	0	0	0	0	0	0	0
RNA_SPIKE_ERCC-00042	56	18	20	47	27	22	16	26	5	13	5	24	9	99	53	18	16	10	16	10	32	4	15	9	21	2	33	16	46	89	79	52	64	37	36	42	16	63	44	16	936	45	52	61	166	103	182	149
RNA_SPIKE_ERCC-00043	30	15	16	27	30	14	9	20	5	10	3	10	6	45	53	8	9	9	9	12	17	8	18	9	12	2	29	14	51	71	55	54	65	33	28	33	9	43	40	7	667	35	49	34	132	63	151	110
RNA_SPIKE_ERCC-00044	6	1	2	4	9	2	1	3	0	1	2	4	1	24	8	1	3	2	0	0	5	0	1	3	7	0	13	1	6	12	11	5	11	7	3	6	2	13	8	2	130	10	9	8	20	21	45	30
RNA_SPIKE_ERCC-00046	339	180	99	179	216	193	135	254	89	94	59	171	135	692	460	152	197	174	196	105	300	154	100	102	254	51	368	176	527	651	701	650	505	362	296	393	119	456	375	126	6497	412	523	510	1640	838	1475	1577
RNA_SPIKE_ERCC-00051	0	0	0	1	0	1	0	1	0	0	0	0	0	0	0	0	1	0	1	0	1	0	0	0	0	0	0	0	1	0	0	1	0	0	0	0	0	0	0	0	7	1	0	0	1	0	0	0
RNA_SPIKE_ERCC-00053	1	0	1	1	0	2	0	1	0	0	0	1	0	0	4	1	1	1	1	0	0	0	0	0	1	1	3	0	1	1	2	3	1	1	2	0	0	2	1	1	46	0	2	1	7	0	4	3
RNA_SPIKE_ERCC-00054	0	0	0	0	0	0	0	0	0	0	0	0	0	1	0	0	0	0	0	0	0	0	0	0	0	0	1	0	0	1	0	0	0	1	0	0	0	0	0	0	7	0	0	0	0	0	0	1
RNA_SPIKE_ERCC-00058	0	0	0	1	0	0	0	0	0	0	0	0	0	0	0	0	0	0	1	0	0	0	0	0	0	0	0	1	0	0	0	0	0	1	0	0	0	0	0	0	0	0	0	0	4	1	0	0
RNA_SPIKE_ERCC-00059	2	2	2	2	0	0	1	1	0	0	0	0	1	3	2	0	0	0	0	0	0	1	0	0	0	0	7	0	4	1	2	1	3	1	0	1	0	2	1	0	34	1	2	1	7	3	4	11
RNA_SPIKE_ERCC-00060	15	1	1	3	2	7	1	6	0	1	0	1	4	10	8	1	0	1	1	1	2	2	1	0	8	0	7	3	3	13	18	18	7	3	7	2	1	8	6	1	263	2	8	8	58	20	35	27
RNA_SPIKE_ERCC-00061	0	0	0	0	0	0	0	0	0	0	0	0	0	0	0	0	0	0	0	0	0	0	0	0	0	0	0	0	0	0	0	0	0	0	0	0	0	0	0	0	0	0	0	0	1	0	0	0
RNA_SPIKE_ERCC-00062	4	0	2	1	2	1	0	1	1	0	1	0	0	2	1	0	0	1	0	1	2	0	0	1	0	0	3	0	4	5	5	3	8	0	1	2	0	3	2	1	64	4	2	1	7	4	11	12
RNA_SPIKE_ERCC-00067	2	1	1	2	1	0	0	0	0	0	0	0	1	0	0	0	0	0	0	0	0	0	0	1	0	0	0	0	4	2	2	3	5	1	0	0	0	0	0	1	17	1	1	1	5	4	3	2
RNA_SPIKE_ERCC-00069	0	0	0	1	0	0	0	0	0	0	0	0	0	0	0	0	0	0	0	0	0	0	0	0	0	0	1	0	0	0	1	0	1	1	0	1	0	0	1	0	8	0	0	0	0	0	1	0
RNA_SPIKE_ERCC-00071	12	3	3	4	7	3	4	3	4	2	1	4	1	9	15	2	2	2	3	3	3	2	3	4	6	0	11	1	19	19	18	9	8	6	10	6	1	5	9	1	152	8	15	7	24	23	50	26
RNA_SPIKE_ERCC-00073	0	0	0	0	0	0	0	0	1	0	0	0	0	0	0	0	0	0	0	0	0	0	0	0	0	0	0	0	0	1	0	0	0	0	0	0	0	0	0	0	0	0	0	0	1	0	0	0
RNA_SPIKE_ERCC-00074	379	160	105	190	256	274	151	239	114	99	61	158	86	682	432	147	178	189	208	117	265	150	126	124	277	39	442	157	494	723	644	847	504	355	309	382	117	448	372	145	9260	479	632	622	2685	1033	1727	1674
RNA_SPIKE_ERCC-00076	30	9	15	16	16	7	4	9	1	5	2	4	6	36	31	2	12	5	10	5	15	9	5	7	7	1	12	8	23	47	41	27	26	13	15	16	6	26	17	10	427	16	27	22	69	38	67	75
RNA_SPIKE_ERCC-00077	0	0	0	0	0	0	0	0	0	0	0	0	0	0	0	0	0	0	0	0	0	0	0	0	0	0	0	0	0	0	0	0	0	0	0	0	0	0	0	0	3	0	0	0	0	0	0	0
RNA_SPIKE_ERCC-00078	5	0	2	2	3	2	2	1	1	0	1	2	0	2	5	0	0	1	0	0	2	3	1	3	1	0	3	0	7	8	7	5	4	5	2	1	1	5	5	3	87	2	3	6	9	4	13	8
RNA_SPIKE_ERCC-00079	7	1	4	2	2	3	0	4	3	2	1	3	4	13	9	2	0	1	1	1	1	0	0	0	2	2	6	2	3	16	14	5	9	4	4	7	1	11	5	1	108	3	8	14	15	6	30	22
RNA_SPIKE_ERCC-00084	3	0	1	2	0	3	3	1	0	0	0	1	0	4	3	1	2	0	1	2	1	2	1	2	1	2	0	0	5	2	9	2	3	4	3	2	1	1	3	0	17	2	0	3	8	1	9	5
RNA_SPIKE_ERCC-00085	2	1	0	1	0	0	0	0	0	0	0	0	0	3	1	3	1	0	0	2	1	0	0	0	0	0	2	1	5	6	4	0	3	2	2	2	0	2	1	0	17	1	2	1	6	3	12	5
RNA_SPIKE_ERCC-00092	49	23	11	33	22	17	17	18	8	11	9	10	7	54	45	13	15	8	12	8	28	8	9	8	23	4	40	13	51	68	82	55	61	25	38	17	12	57	38	14	601	37	52	43	112	82	154	115
RNA_SPIKE_ERCC-00095	6	8	2	4	2	10	2	6	4	1	0	1	4	15	19	9	3	2	8	2	10	5	2	4	8	0	10	4	24	22	32	20	17	8	11	8	4	14	9	2	324	7	12	14	78	18	57	50
RNA_SPIKE_ERCC-00096	929	376	475	802	519	440	330	479	181	233	141	279	276	1416	1205	245	396	283	292	176	484	258	272	186	571	94	771	278	1136	1887	1939	1287	1377	822	646	752	263	1235	916	284	13378	816	1265	976	2767	1673	3445	3123
RNA_SPIKE_ERCC-00097	0	0	0	0	0	0	0	1	0	0	0	0	0	0	0	0	0	0	0	0	0	0	0	0	0	0	0	0	0	0	0	1	0	0	0	0	0	0	0	0	0	0	0	0	1	0	0	0
RNA_SPIKE_ERCC-00099	3	1	2	1	1	4	1	0	0	0	0	1	1	5	3	0	1	2	1	0	0	0	2	0	1	1	1	0	4	6	10	0	5	2	2	4	0	8	5	1	43	1	3	1	12	4	10	13
RNA_SPIKE_ERCC-00108	114	49	53	83	63	45	53	72	10	34	17	36	26	168	139	33	36	29	38	24	58	24	27	24	64	15	83	41	133	193	221	166	134	111	92	86	26	174	121	36	1768	118	177	130	345	237	411	381
RNA_SPIKE_ERCC-00111	60	37	29	53	55	44	19	29	12	24	6	27	14	100	77	19	33	30	34	13	40	38	26	20	34	8	65	20	112	129	132	95	71	64	48	58	27	101	71	19	1005	60	107	96	230	147	244	210
RNA_SPIKE_ERCC-00112	12	4	5	13	10	4	3	7	3	2	0	4	3	15	10	0	3	3	2	3	6	6	5	5	5	2	13	2	14	20	20	11	20	13	7	12	3	16	15	2	207	13	19	10	40	26	39	39
RNA_SPIKE_ERCC-00113	440	175	172	291	241	181	155	191	64	97	51	140	114	523	396	73	163	107	121	70	214	84	130	82	201	33	309	151	460	755	713	509	520	321	256	307	95	481	383	111	5560	369	477	419	1196	743	1330	1201
RNA_SPIKE_ERCC-00116	63	13	27	37	23	22	17	27	10	14	3	17	18	86	57	14	20	12	28	9	30	15	20	12	25	3	49	12	72	89	105	75	69	48	48	48	10	84	72	17	524	36	55	47	137	70	115	74
RNA_SPIKE_ERCC-00120	0	0	0	1	0	0	0	0	0	0	0	0	0	0	0	0	0	0	0	0	0	0	0	0	0	0	0	1	0	2	0	0	1	0	0	1	1	0	0	0	0	0	0	0	0	0	0	0
RNA_SPIKE_ERCC-00126	1	0	0	1	0	0	1	1	0	0	0	2	2	3	0	0	0	0	0	0	0	1	0	0	0	0	0	2	0	2	0	0	0	0	1	0	0	1	0	0	27	0	1	1	2	0	3	2
RNA_SPIKE_ERCC-00130	1370	555	643	1114	699	604	436	698	257	326	212	496	401	2059	1758	364	517	402	477	277	696	398	377	254	825	122	1094	495	1522	2473	2433	1849	1827	1142	950	1057	391	1666	1327	371	16330	1188	1544	1463	3691	2368	4347	4007
RNA_SPIKE_ERCC-00131	2	4	2	3	5	5	4	7	1	1	0	2	0	7	8	3	4	4	4	1	4	0	0	1	1	0	2	4	9	12	12	8	5	10	6	5	2	7	4	2	129	5	14	1	25	14	31	18
RNA_SPIKE_ERCC-00134	0	0	1	0	0	0	0	0	0	0	0	0	0	0	0	0	0	0	0	0	0	0	0	0	0	0	0	0	0	0	0	0	0	0	0	0	0	0	0	0	0	0	0	0	0	0	0	1
RNA_SPIKE_ERCC-00136	207	64	82	151	87	104	58	95	21	47	24	67	38	284	261	68	69	51	55	42	98	57	51	33	115	17	171	79	194	369	320	242	246	155	134	140	36	269	214	52	3104	176	250	214	600	357	681	705
RNA_SPIKE_ERCC-00137	1	0	0	0	0	0	0	0	0	0	0	0	0	0	1	0	0	0	0	0	0	0	0	0	0	0	0	0	0	0	0	0	0	0	0	0	0	0	0	0	0	0	0	1	0	0	0	0
RNA_SPIKE_ERCC-00142	0	0	0	0	0	0	0	1	0	0	0	0	0	0	0	0	0	0	0	0	0	0	0	0	0	0	0	0	0	0	0	0	0	0	0	0	0	0	0	0	0	1	0	0	0	0	0	0
RNA_SPIKE_ERCC-00143	1	0	0	2	2	0	1	0	1	0	1	0	0	3	1	1	1	0	0	0	1	0	0	3	2	0	1	0	2	0	2	2	1	1	4	2	0	2	0	0	21	2	2	4	6	5	4	8
RNA_SPIKE_ERCC-00144	2	1	0	1	3	0	0	0	0	0	1	0	2	2	6	1	2	0	2	0	1	1	1	0	1	0	1	0	4	3	6	3	0	1	2	2	0	7	1	0	12	0	0	3	6	4	12	8
RNA_SPIKE_ERCC-00145	86	34	30	61	41	34	23	31	11	21	13	20	18	132	114	26	31	22	23	13	35	17	18	11	39	11	62	25	101	152	164	113	131	78	72	71	23	126	95	24	1434	82	95	97	240	159	276	273
RNA_SPIKE_ERCC-00147	0	0	0	0	0	0	0	0	0	0	0	0	0	0	0	0	0	0	0	0	0	0	0	0	0	0	0	0	0	0	0	0	0	0	0	0	0	0	0	0	0	0	0	0	0	1	2	0
RNA_SPIKE_ERCC-00148	1	0	0	1	1	0	3	0	0	0	0	0	0	5	3	1	0	0	2	0	1	0	1	1	3	0	4	2	2	3	0	5	2	0	2	0	0	2	0	1	43	0	4	1	7	3	3	9
RNA_SPIKE_ERCC-00150	1	1	0	0	0	0	0	0	0	0	0	0	0	0	1	0	0	0	0	0	0	1	0	0	0	0	1	1	0	0	1	0	0	1	3	0	0	0	1	0	0	1	0	0	4	3	2	1
RNA_SPIKE_ERCC-00154	0	1	0	2	0	1	0	1	0	0	0	0	0	0	2	0	1	0	0	0	0	0	0	0	0	0	1	0	0	4	2	1	3	5	1	0	2	1	1	1	19	0	0	2	1	3	0	5
RNA_SPIKE_ERCC-00156	0	0	0	0	0	0	0	0	0	0	0	0	0	0	0	0	0	0	0	0	0	0	0	0	0	0	0	0	0	0	0	0	0	0	0	0	0	0	0	0	2	1	0	0	0	0	0	0
RNA_SPIKE_ERCC-00157	1	0	0	0	0	0	0	0	0	0	0	0	0	0	0	0	1	0	0	0	0	0	0	0	0	0	0	1	0	0	0	0	1	1	3	0	1	2	0	0	5	0	0	1	4	1	3	2
RNA_SPIKE_ERCC-00158	0	0	0	0	0	0	0	0	0	0	0	0	0	0	0	0	0	0	0	0	0	0	0	0	0	0	0	0	0	0	0	0	0	0	0	0	0	0	0	0	2	0	0	0	0	0	0	0
RNA_SPIKE_ERCC-00160	4	0	0	1	0	0	0	0	0	0	0	0	0	4	0	1	0	0	1	2	2	0	2	0	2	0	0	0	1	5	2	3	3	0	1	1	1	2	1	0	45	0	3	3	0	4	8	5
RNA_SPIKE_ERCC-00162	4	3	1	6	5	7	1	3	0	3	0	3	2	10	6	5	0	2	3	6	5	1	2	4	3	4	7	5	8	14	18	19	21	9	5	7	2	4	10	2	100	6	17	12	25	21	26	36
RNA_SPIKE_ERCC-00163	0	0	0	0	1	2	0	0	0	0	0	1	0	1	0	0	0	0	1	0	0	0	1	0	1	0	0	0	0	2	0	1	3	0	0	0	1	1	1	1	0	1	0	2	6	1	5	1
RNA_SPIKE_ERCC-00164	0	0	0	0	0	0	0	0	0	0	1	0	0	0	0	0	0	0	0	0	0	0	0	0	0	0	0	0	0	0	0	0	0	0	0	0	0	0	0	0	0	0	0	0	0	0	0	0
RNA_SPIKE_ERCC-00165	15	4	5	11	4	2	3	4	0	5	1	5	4	12	14	1	6	3	2	1	4	1	1	1	4	1	6	6	14	22	17	10	10	6	7	4	3	15	12	3	206	11	15	16	28	13	32	33
RNA_SPIKE_ERCC-00170	0	0	1	0	0	0	0	0	1	1	0	1	0	0	1	0	1	0	0	0	2	0	0	1	1	1	0	2	2	1	3	0	1	0	0	1	0	0	1	0	14	3	1	1	4	2	7	0
RNA_SPIKE_ERCC-00171	149	71	54	120	86	92	43	85	18	25	17	57	39	172	104	35	63	41	68	32	91	47	33	42	74	15	139	59	184	224	247	237	177	101	113	138	44	175	120	48	2147	117	199	153	948	351	521	511
RNA_SPIKE_080418_Consensus_Vector_Sequence_NIST_SEQUENCING_ASSEMBLY_noRestrict_rev	0	1	0	0	0	0	0	0	0	0	0	0	0	0	0	0	0	0	0	0	0	0	0	0	0	0	0	0	0	0	0	0	0	0	0	0	0	0	0	0	0	0	0	0	0	0	1	0
RCAN1	0	0	2	0	2	2	3	0	0	0	0	0	0	0	0	1	0	1	0	0	0	0	1	0	1	0	0	0	0	0	0	2	0	0	0	0	0	0	0	0	0	2	4	0	9	11	0	2
KCNE1	2	0	2	4	4	3	1	0	1	0	0	0	0	9	0	2	2	1	6	1	0	1	1	0	0	0	0	0	3	3	0	0	0	0	3	4	0	5	2	3	0	2	5	0	11	0	0	0
FAM243A	0	0	0	0	0	0	0	0	0	0	0	0	0	0	0	0	0	0	0	0	0	0	0	0	0	0	0	0	0	0	0	0	0	0	0	0	0	0	0	0	0	0	0	1	0	0	0	0
SMIM11A	101	51	24	98	33	28	16	19	13	44	9	47	3	39	21	21	8	12	14	12	23	16	20	7	21	4	21	37	37	52	56	10	18	36	27	22	16	53	43	27	1	572	886	157	223	148	50	50
SLC5A3	1	0	2	0	1	2	2	2	0	0	0	0	0	0	0	0	2	0	1	0	0	0	0	0	1	0	1	0	0	0	1	1	0	4	1	0	0	0	4	0	0	0	0	2	0	1	4	4
MRPS6	172	48	122	160	84	90	70	59	30	43	9	31	12	92	35	18	57	47	31	20	84	39	58	33	76	22	31	14	13	76	117	23	28	100	100	117	20	109	174	60	1	70	71	206	172	100	59	209
ATP5PO	148	95	95	196	95	99	105	77	39	865	75	737	16	104	40	25	55	47	43	35	98	34	57	34	103	21	491	534	304	481	708	36	89	99	101	100	43	167	149	114	12	356	658	2479	2119	1557	345	308
CRYZL1	20	10	14	16	10	8	9	6	6	16	1	12	0	9	8	1	13	0	8	4	9	7	3	3	6	1	8	8	7	13	15	4	7	7	15	7	5	20	22	6	0	20	28	34	53	28	19	15
DONSON	75	31	48	78	36	37	19	36	8	4	1	3	1	31	10	7	22	18	19	10	27	10	15	10	42	20	5	0	2	7	3	2	7	42	33	23	9	24	52	43	1	102	160	28	13	8	10	8
SON	110	58	168	124	155	200	157	209	46	36	17	58	61	243	126	24	50	29	20	42	42	63	71	44	136	29	75	56	92	303	204	276	180	63	89	48	39	172	307	94	9	316	369	263	595	216	548	525
GART	11	8	14	14	12	11	11	12	2	14	5	19	22	103	121	2	4	2	5	3	4	5	8	2	18	3	18	7	20	554	214	159	149	10	7	7	5	13	25	11	2	25	13	61	50	38	621	482
TMEM50B	356	179	152	278	165	114	96	75	32	12	3	6	6	165	79	48	128	77	87	55	123	74	62	51	160	26	10	5	20	8	20	34	32	204	205	215	64	204	232	118	4	273	268	48	36	37	71	48
IFNAR1	1	1	3	2	2	5	3	0	1	0	0	1	0	8	11	0	1	1	1	1	0	0	2	1	2	1	4	1	2	2	6	1	1	1	5	1	1	5	10	1	1	3	9	9	18	4	13	5
IL10RB	8	1	8	1	2	0	0	4	3	7	0	5	1	3	2	4	1	0	4	0	1	0	1	0	5	0	1	0	1	1	4	1	0	0	3	2	2	6	9	3	0	6	14	36	39	17	10	11
IFNAR2	0	0	0	0	0	0	0	0	0	0	0	0	0	0	0	0	0	0	0	0	0	0	0	0	0	0	0	0	0	0	0	0	0	0	0	0	0	0	0	0	0	0	0	0	4	3	0	0
OLIG1	20	6	18	18	10	11	12	5	3	1	0	1	0	16	6	1	10	17	9	4	5	4	4	7	10	4	1	1	0	0	1	1	2	1	32	10	2	13	59	15	0	8	62	0	1	4	6	5
C1H21orf62	0	0	0	0	0	0	1	0	0	0	0	0	0	0	0	0	0	0	0	0	0	0	0	0	0	0	0	0	0	0	0	0	0	0	0	0	0	0	0	0	0	0	0	0	0	0	0	0
PAXBP1	14	17	12	25	33	28	18	27	8	6	2	7	3	45	26	8	10	7	6	4	6	7	9	8	24	3	7	2	7	97	21	81	48	15	19	11	12	15	57	22	1	39	32	25	30	14	131	113
SYNJ1	59	36	65	42	59	56	46	80	19	10	2	17	16	61	34	17	31	16	20	23	17	36	21	14	82	10	7	6	11	249	218	54	103	74	53	42	21	45	107	28	2	93	91	56	21	37	301	268
CFAP298	186	86	97	142	122	94	69	66	39	11	6	16	20	177	82	52	81	65	33	41	70	39	54	41	99	25	22	16	29	31	39	43	27	153	101	145	42	146	175	80	5	269	399	42	63	49	171	76
URB1	6	5	3	2	6	3	5	7	1	5	0	1	0	1	3	1	0	0	2	6	3	1	3	0	5	0	1	0	0	15	1	1	3	4	3	4	0	0	8	5	1	8	8	5	4	2	23	25
MIS18A	160	80	91	196	104	84	59	59	23	42	3	37	3	101	47	26	48	43	38	25	83	51	50	24	85	20	36	26	19	76	49	16	43	85	129	75	43	118	165	76	3	129	276	167	107	68	121	92
SOD1	537	161	210	443	292	207	173	73	63	90	17	51	22	250	147	42	156	131	147	69	220	125	120	79	142	17	45	55	83	57	97	74	124	214	244	348	79	309	318	147	7	330	608	382	527	269	534	352
CLDN8	0	0	0	0	0	0	0	0	0	3	0	2	0	0	0	0	0	0	0	0	0	0	0	0	0	0	1	0	0	1	0	0	0	0	0	1	0	0	0	0	0	0	1	2	0	10	0	0
GRIK1	0	0	0	0	0	0	0	0	0	0	0	0	0	0	0	0	0	0	0	0	0	0	0	0	0	0	0	0	0	0	0	0	0	0	0	0	0	0	0	0	0	0	0	0	2	0	0	0
CCT8	1307	798	641	1212	1048	1012	844	526	298	223	19	130	62	635	238	374	607	376	476	366	385	537	635	591	779	173	158	151	182	1047	750	222	439	916	810	781	322	1019	1053	803	23	2077	2673	896	408	444	1353	975
USP16	179	84	99	168	124	92	97	162	53	47	8	27	17	80	52	21	59	65	60	42	46	47	54	41	101	28	32	16	50	162	125	76	68	212	132	137	52	183	230	142	4	236	337	120	71	100	183	256
LTN1	68	31	50	81	76	47	50	94	8	7	3	11	8	49	23	21	23	27	22	24	20	23	25	11	43	12	8	5	6	70	48	34	48	68	50	36	18	57	120	40	1	78	114	29	30	17	107	98
N6AMT1	1	3	0	14	3	1	1	0	0	12	0	5	0	1	0	0	0	0	1	0	1	0	1	1	6	0	3	2	0	8	2	5	0	0	3	2	1	3	7	0	1	3	6	32	27	13	15	12
ADAMTS5	0	0	0	0	0	0	0	0	0	0	0	0	0	0	0	0	0	0	0	0	0	0	0	0	0	0	0	0	0	0	0	0	0	0	0	0	0	0	0	0	0	0	0	0	1	2	0	0
ADAMTS1	0	0	1	1	2	0	1	2	0	0	0	0	1	23	10	0	0	0	0	0	0	0	1	0	1	0	0	0	1	1	1	13	1	1	0	0	0	0	0	0	0	0	0	1	49	2	93	6
CYYR1	0	0	0	0	0	0	0	0	0	0	0	0	0	0	0	0	0	0	0	0	0	0	0	0	0	0	0	0	0	0	0	0	0	0	0	0	0	0	0	0	0	0	0	0	15	6	0	0
APP	6	1	1	2	6	1	4	2	0	0	0	0	3	13	10	0	0	0	0	0	1	1	1	0	0	1	1	0	2	10	1	0	11	1	0	0	2	2	2	2	1	2	0	24	168	45	28	12
GABPA	46	33	26	33	28	17	30	28	16	23	4	17	67	319	137	13	17	10	14	7	13	5	9	7	36	3	16	12	38	697	660	165	384	47	21	17	10	34	40	16	5	39	42	84	74	51	1099	771
ATP5PF	597	251	99	520	253	229	88	161	167	775	132	978	64	214	167	121	243	149	243	86	270	127	45	154	675	67	701	658	406	503	481	198	284	329	362	262	133	584	473	264	16	797	1913	1948	2538	1686	613	566
JAM2	1	0	0	3	0	2	0	0	0	0	0	0	1	4	2	0	0	0	1	0	0	1	1	1	0	0	0	0	1	49	5	14	14	2	0	1	0	1	0	0	1	1	1	0	19	23	57	48
MRPL39	92	31	34	76	36	42	40	29	18	86	5	46	11	33	26	20	15	10	21	11	29	22	26	26	81	14	54	27	27	289	231	15	81	56	39	22	17	74	75	58	2	225	439	342	222	154	259	258
C1H21orf91	257	120	166	213	178	151	109	123	47	7	6	21	38	310	92	87	100	93	92	34	92	60	65	50	103	42	36	6	33	347	166	137	331	221	144	123	49	262	203	134	5	225	253	42	48	41	615	340
BTG3	11	4	3	3	5	4	2	4	0	4	1	10	13	58	34	1	4	4	4	3	1	0	3	1	9	0	7	6	12	220	102	38	76	4	4	1	1	4	4	2	1	5	5	35	48	28	251	160
CXADR	29	7	19	32	19	14	13	19	4	13	9	12	29	78	142	3	4	5	9	7	5	5	7	7	17	3	16	8	16	650	192	144	260	17	9	10	4	22	36	10	7	24	59	63	44	35	795	637
HSPA13	42	15	23	45	17	10	12	33	3	14	0	7	0	14	14	9	8	10	8	2	11	12	19	8	20	7	5	5	10	88	115	6	34	25	10	13	4	30	27	29	4	22	32	45	63	39	268	161
LIPI	0	0	0	0	2	0	0	0	0	1	0	0	0	0	0	0	0	0	0	0	0	0	0	0	0	1	0	0	0	0	0	0	0	0	0	0	0	0	0	0	0	0	0	2	0	1	0	0
RBM11	0	0	0	0	0	0	0	1	0	1	0	0	0	2	6	0	0	0	0	0	0	1	0	0	0	0	0	0	0	18	15	5	9	0	0	0	0	0	1	0	0	1	0	6	4	5	20	20
ROBO1	0	0	1	0	0	0	0	0	0	0	0	0	0	0	0	0	0	0	0	0	0	0	0	1	0	0	0	0	0	0	0	0	0	0	1	0	0	0	0	1	0	0	3	0	0	0	0	0
GBE1	23	16	17	35	23	14	11	28	4	1	1	2	1	10	5	2	12	8	9	6	9	7	4	3	8	1	1	1	1	1	1	2	2	14	41	8	7	12	36	10	1	44	35	24	41	17	5	1
VGLL3	0	0	0	0	0	0	0	0	0	0	0	0	0	0	0	0	0	0	0	0	0	0	0	0	0	0	0	0	0	0	0	0	0	0	0	0	0	0	0	0	0	0	0	3	1	2	0	0
CHMP2B	122	90	101	172	98	91	66	122	20	31	5	21	5	43	16	28	42	32	46	39	73	43	34	29	72	17	31	18	18	8	23	10	9	85	73	63	23	91	135	93	4	198	225	101	64	64	33	25
POU1F1	0	1	0	0	0	0	0	0	0	0	0	0	0	0	0	0	0	0	0	0	0	0	0	0	0	0	0	0	0	0	0	2	0	0	0	0	0	0	0	0	0	0	0	0	0	0	2	0
CGGBP1	340	195	199	320	235	181	138	265	60	34	6	31	45	386	136	80	151	101	133	90	104	69	99	77	181	70	35	29	52	185	131	328	232	269	238	180	72	204	369	190	7	494	698	129	194	116	343	350
C1H3orf38	514	197	300	553	299	268	201	230	79	46	13	40	37	381	174	120	199	148	155	111	307	167	124	122	195	57	34	28	69	260	245	91	173	464	393	364	152	639	570	238	8	430	609	105	91	82	466	479
EPHA3	0	0	0	0	0	0	0	1	0	0	0	0	0	0	0	0	0	0	0	0	0	0	0	0	0	0	0	0	0	0	1	0	0	0	0	0	1	0	0	0	0	0	0	0	0	0	0	3
PROS1	2	1	2	3	2	2	2	0	0	33	5	13	0	3	2	0	0	0	1	0	1	0	0	0	2	0	26	30	11	1	1	2	0	1	0	1	2	1	2	2	1	2	2	203	130	108	4	3
STX19	0	0	0	0	0	0	0	0	0	0	0	0	0	0	0	0	0	0	0	0	0	0	0	0	0	0	0	0	0	0	0	0	0	0	0	0	0	0	0	0	0	0	0	1	0	0	4	0
NSUN3	31	10	19	30	14	18	8	13	2	2	0	1	5	15	12	9	13	9	10	3	17	7	9	6	14	1	4	3	5	15	27	4	9	18	22	12	3	34	28	17	0	16	16	13	15	11	23	24
ARL6	519	242	338	446	275	208	128	231	102	10	7	17	27	323	189	144	197	178	186	87	197	162	148	85	193	62	21	14	35	106	117	92	171	330	437	331	108	346	511	201	13	331	421	44	57	45	341	215
RIOX2	190	81	144	206	123	106	80	71	40	20	5	19	12	95	44	33	79	57	47	32	124	45	79	43	113	28	24	9	29	72	102	11	40	122	172	128	32	189	241	107	5	132	227	71	38	37	126	111
GABRR3	0	0	0	0	0	0	1	0	0	0	0	0	0	0	0	0	0	0	0	0	0	0	0	0	0	0	0	0	0	0	0	0	1	0	0	0	0	0	0	0	0	0	0	0	0	0	3	0
CLDND1	227	170	222	437	233	206	178	125	56	25	5	19	6	206	80	48	92	74	69	72	210	140	93	70	135	50	28	15	45	99	86	93	83	220	248	348	102	452	474	169	4	400	783	70	209	80	416	221
CPOX	33	16	35	32	33	11	17	8	6	3	0	3	1	21	10	3	9	14	11	4	13	7	8	3	24	5	3	2	1	21	3	3	6	31	30	18	8	10	33	32	0	26	33	7	8	9	29	25
ST3GAL6	7	5	3	4	2	3	0	1	0	0	1	1	0	5	3	2	4	1	1	0	3	0	2	1	0	1	0	0	1	1	5	2	2	9	6	8	4	8	7	4	0	7	9	1	2	0	2	8
DCBLD2	46	17	57	43	50	26	16	64	6	15	0	6	0	35	12	10	15	15	26	14	10	24	16	11	34	12	8	3	8	8	6	16	33	39	42	28	15	16	69	55	1	103	62	99	57	53	70	32
CMSS1	2	0	3	1	2	1	0	0	1	18	0	8	0	5	0	0	0	1	2	1	1	0	0	1	0	0	10	9	2	5	59	1	8	1	1	1	0	1	2	1	0	2	3	63	25	24	10	33
NIT2	13	6	9	17	8	3	0	3	1	10	0	9	2	6	2	0	5	3	2	4	6	0	2	1	5	2	9	8	8	7	14	1	8	8	8	9	2	7	8	3	3	7	10	73	62	37	15	15
TOMM70	354	185	187	315	196	213	160	225	90	36	7	23	8	169	64	55	134	115	90	55	81	91	90	71	214	47	31	17	39	63	21	44	36	194	296	188	65	189	450	228	6	293	466	148	100	73	133	63
LNP1	19	7	8	15	16	13	4	8	1	9	1	8	2	9	6	6	3	3	4	3	5	2	6	4	11	1	8	5	5	0	1	9	8	4	5	8	2	18	11	10	2	9	19	31	30	10	8	8
LOC529036	4	0	0	2	0	0	1	0	0	0	0	0	0	3	0	0	2	1	0	0	1	0	0	0	0	0	0	0	1	0	0	0	0	2	1	1	0	1	2	0	0	0	2	0	0	2	0	0
TMEM45A	1	0	0	0	0	1	0	0	0	0	0	0	0	0	0	0	0	0	0	0	1	0	0	1	0	0	2	2	0	0	1	2	0	0	0	2	1	0	0	0	0	0	1	10	43	15	1	1
ADGRG7	0	0	1	0	0	1	1	0	0	0	0	0	0	0	0	0	0	0	0	0	0	1	0	0	0	0	0	0	0	0	0	0	0	0	0	0	0	0	0	0	0	2	0	0	0	0	0	0
TFG	190	77	138	280	167	155	113	140	38	56	5	31	12	139	69	26	78	28	54	64	87	98	75	27	148	14	35	23	39	204	130	61	143	157	132	102	74	172	274	138	0	362	564	203	102	104	295	325
SENP7	46	13	25	26	20	24	31	20	10	4	0	1	2	20	8	4	16	5	14	8	11	10	16	5	21	8	13	5	6	16	28	23	16	46	26	20	13	29	41	22	0	43	54	29	14	7	52	29
TRMT10C	25	7	21	30	29	31	21	22	14	41	12	50	5	44	15	7	7	7	8	9	14	3	14	18	19	4	52	38	36	157	169	32	59	14	18	15	9	36	53	20	5	61	120	258	148	136	304	286
PCNP	263	113	132	189	96	74	72	53	33	49	7	44	25	163	92	32	116	63	83	42	72	61	48	52	102	21	40	35	37	335	224	81	146	159	129	144	57	160	178	98	4	214	261	200	229	138	417	538
ZBTB11	26	8	28	24	36	34	18	15	18	6	1	6	11	56	74	11	12	12	12	7	4	12	16	10	20	6	3	3	6	116	56	86	51	22	31	19	5	17	51	21	2	56	45	44	15	18	311	181
RPL24	474	187	204	414	238	250	250	107	101	1434	211	1708	86	413	320	60	102	88	139	98	197	120	168	108	225	60	1100	1285	544	2479	2377	349	945	255	288	272	108	338	413	199	59	403	561	6283	4900	3993	1947	2843
CEP97	16	6	7	16	15	14	8	19	2	2	0	1	0	7	2	6	3	6	5	5	7	1	8	6	14	2	2	3	0	27	18	14	15	14	7	16	5	16	24	4	0	14	14	3	3	6	46	23
NXPE3	33	6	7	19	8	5	9	16	5	28	4	14	5	26	14	1	5	7	4	3	1	5	3	5	11	7	10	9	10	73	24	31	33	4	10	5	4	8	10	7	3	18	31	76	29	39	64	36
NFKBIZ	0	0	0	0	0	0	0	0	0	0	1	0	0	1	4	1	0	0	0	0	0	0	0	0	1	0	0	0	0	4	0	0	0	0	0	0	0	0	2	0	0	0	0	0	0	2	8	6
ALCAM	3	0	0	1	2	0	0	1	1	0	0	0	0	1	1	0	0	2	0	1	0	1	0	0	1	0	0	2	0	0	2	5	0	0	4	3	0	1	0	2	0	5	3	2	12	9	7	10
CBLB	39	8	15	24	27	11	14	34	3	0	0	0	1	7	1	5	5	1	3	3	5	3	4	4	10	1	0	0	1	1	1	3	3	8	6	9	1	11	30	7	0	10	20	1	4	5	6	5
BBX	23	7	7	8	7	4	4	10	1	13	0	10	0	1	2	3	2	3	2	2	1	0	3	2	2	0	15	9	4	4	28	3	8	4	5	5	1	17	5	1	0	14	38	115	52	57	24	3
CD47	10	3	22	18	5	5	2	14	1	4	2	5	0	1	5	0	9	2	3	0	14	2	3	4	13	4	14	6	3	0	0	1	0	11	4	4	2	10	26	7	0	27	42	36	39	16	4	3
IFT57	51	33	59	87	61	56	47	47	23	9	2	15	2	58	30	5	38	15	15	24	16	23	32	15	54	7	20	10	8	21	16	16	12	63	40	44	21	56	75	51	1	117	117	82	73	40	62	37
DZIP3	72	44	48	66	50	60	32	62	15	2	2	4	3	61	16	19	26	27	33	13	24	24	44	23	24	12	6	6	9	14	4	8	10	70	82	35	23	99	153	36	0	108	116	14	17	16	23	12
CIP2A	599	234	294	381	370	315	264	453	120	17	13	18	61	579	276	205	288	212	206	168	153	174	168	141	186	74	22	15	42	303	175	204	269	561	608	397	116	457	886	310	5	527	513	75	52	68	607	343
DPPA2	1	1	3	2	2	2	3	0	0	13	0	5	1	19	31	0	0	0	0	1	1	0	0	0	3	0	7	7	2	89	67	4	18	1	0	0	0	0	2	0	1	1	2	86	43	24	176	102
DPPA4	2	2	2	2	3	0	0	3	0	30	7	30	0	5	1	0	0	2	1	0	0	0	1	0	2	0	25	11	22	103	53	1	24	0	0	2	1	1	9	1	0	4	4	163	51	63	121	116
PXMP4	27	14	20	43	9	9	14	13	7	1	0	3	0	2	4	3	8	1	8	4	9	4	3	3	3	3	1	3	4	5	0	2	1	15	15	14	5	28	36	17	0	63	163	10	8	12	5	3
PHLDB2	1	0	1	1	0	0	1	0	0	0	0	0	0	0	0	0	1	0	0	0	0	0	0	0	0	1	0	0	0	0	0	0	0	1	0	1	0	0	0	0	0	1	3	0	2	1	1	0
ABHD10	379	296	286	510	327	290	199	200	96	21	9	28	10	161	60	91	159	133	127	116	208	133	147	121	244	52	35	21	61	48	45	23	66	289	321	148	136	423	351	212	6	490	628	91	113	91	84	86
TAGLN3	0	0	0	1	0	0	0	0	1	0	0	0	0	0	0	0	0	0	0	0	0	1	0	0	0	0	0	0	0	1	0	0	4	0	0	0	0	0	1	2	0	0	2	0	0	0	2	3
CD200	28	7	12	13	8	5	7	13	4	0	0	3	0	22	4	2	3	6	6	4	6	5	3	4	10	2	2	1	1	2	3	3	1	13	18	15	0	16	22	16	0	58	59	2	5	2	14	3
ATG3	163	92	118	237	124	92	106	59	27	34	2	26	4	59	24	22	60	32	42	52	99	66	49	30	115	25	24	12	28	227	72	27	71	118	102	67	46	99	154	96	3	291	343	121	162	61	213	249
SLC35A5	137	57	73	136	41	45	45	54	13	10	5	16	4	60	21	37	37	23	33	15	43	29	31	16	33	11	10	7	16	41	56	22	50	104	91	63	15	131	104	41	2	101	175	50	39	37	106	79
CCDC80	0	0	1	0	0	3	0	0	1	0	0	1	0	0	0	0	0	0	0	0	0	0	0	0	0	0	0	0	0	0	0	1	0	0	0	0	1	0	0	0	0	0	0	0	49	1	0	0
CD200R1L	0	0	0	0	0	0	0	0	0	0	0	0	0	0	0	0	0	0	0	0	0	0	0	0	0	0	0	0	0	0	0	0	1	0	0	0	0	0	0	0	0	0	0	0	0	0	3	0
GTPBP8	0	0	1	0	1	2	0	1	1	9	1	7	1	3	4	0	3	0	0	0	2	2	0	0	0	1	9	1	4	7	30	1	21	2	1	1	0	1	2	1	0	0	2	29	24	10	45	79
BOC	23	4	15	10	24	6	10	9	1	0	0	0	0	8	0	2	2	3	4	4	3	0	3	5	6	3	1	2	2	0	1	3	1	19	16	15	1	4	57	7	1	27	26	2	0	1	5	3
SPICE1	176	44	84	101	73	77	83	104	22	6	1	6	19	89	55	28	54	36	45	33	32	43	28	32	51	10	6	4	14	33	21	37	30	85	98	75	35	90	168	47	3	141	214	26	27	17	115	59
NAA50	170	83	116	205	86	180	127	101	45	41	9	38	9	141	59	13	58	29	53	39	51	63	53	40	113	47	30	28	39	304	157	154	147	178	67	77	35	88	182	119	3	200	273	129	130	61	274	204
ATP6V1A	56	27	33	51	44	42	46	85	13	46	3	13	6	45	23	8	8	11	11	13	14	21	16	16	43	12	20	10	7	236	92	18	63	23	27	22	16	44	67	52	2	107	129	311	73	90	198	155
GRAMD1C	1	0	0	0	0	2	0	0	0	1	0	0	0	0	0	0	1	0	0	1	2	0	0	1	2	0	1	4	0	4	8	0	1	0	0	0	0	0	0	0	0	0	0	14	5	4	0	5
ZDHHC23	10	3	6	3	3	3	1	6	1	1	0	1	0	7	2	1	5	4	4	1	0	1	1	0	6	1	2	1	1	4	2	5	2	4	8	3	1	5	5	4	1	2	7	9	3	5	6	4
QTRT2	137	52	117	131	73	73	53	118	14	3	4	4	2	86	36	35	39	48	39	29	43	27	20	32	72	13	9	5	13	101	46	14	41	83	101	43	28	103	140	74	2	169	193	27	24	16	124	99
GAP43	0	0	0	0	1	0	0	0	0	0	0	0	0	1	0	0	0	0	0	0	0	0	0	0	0	0	0	0	0	0	0	0	0	0	0	0	0	0	0	0	0	0	2	0	0	0	0	1
LSAMP	0	0	0	0	0	0	0	0	0	1	0	0	0	0	0	0	0	0	0	0	0	0	0	0	0	0	0	1	0	0	0	0	0	0	0	0	0	0	0	0	0	0	0	3	3	0	0	0
IGSF11	74	36	41	59	44	39	42	41	13	1	0	2	2	47	17	13	29	32	30	11	15	11	17	11	42	7	3	0	2	6	0	8	6	59	66	48	8	29	82	49	1	80	114	5	19	11	22	18
UPK1B	0	0	5	2	3	2	5	0	1	0	1	0	0	0	1	0	0	0	0	0	0	1	1	0	0	1	1	0	2	1	0	1	1	1	1	1	0	1	3	1	0	3	4	1	120	28	1	0
B4GALT4	46	21	19	36	19	32	15	17	8	3	1	1	0	43	5	9	15	16	15	14	13	8	17	6	24	2	1	2	4	40	40	1	24	28	23	31	8	21	57	39	0	26	61	6	88	46	75	29
ARHGAP31	1	0	0	0	0	0	0	0	0	0	0	0	0	0	0	0	0	0	0	0	0	0	0	0	0	0	0	0	0	0	0	0	1	0	0	0	0	0	0	0	1	1	0	0	7	5	12	3
TMEM39A	356	105	195	336	198	150	116	165	40	12	1	15	3	174	69	42	90	48	59	68	159	89	73	45	167	33	24	10	21	36	19	25	27	167	191	169	79	211	385	157	4	498	800	53	41	46	98	79
POGLUT1	1	0	0	0	0	0	0	2	0	1	0	1	0	1	0	1	0	0	0	0	1	0	0	0	0	0	0	2	0	0	0	0	1	0	0	0	1	0	0	0	0	1	1	10	10	6	0	0
TIMMDC1	25	2	5	13	5	12	4	3	3	10	3	1	4	27	17	1	7	2	5	3	8	7	5	0	9	0	7	4	3	59	63	7	44	15	13	4	2	25	19	9	0	33	35	32	22	12	36	36
ADPRH	1	0	2	0	0	0	0	1	0	0	0	0	0	0	0	0	0	0	0	0	0	1	0	0	0	1	0	0	0	0	0	0	0	0	0	0	0	0	0	0	0	0	1	1	0	1	0	0
PLA1A	0	0	0	0	0	0	0	0	0	0	0	0	0	0	0	0	0	0	0	0	0	0	0	0	0	0	0	0	0	0	0	0	0	0	0	0	0	0	0	0	0	0	0	0	1	0	0	0
COX17	29	13	8	19	21	11	18	13	5	99	20	91	1	16	20	1	6	5	8	4	13	5	10	3	16	8	160	79	73	157	109	15	37	8	9	11	6	9	17	11	0	63	71	260	296	283	181	101
NR1I2	0	0	0	0	0	0	0	0	0	0	0	0	0	0	0	0	0	0	0	0	0	0	0	0	0	0	0	0	0	0	0	0	0	0	0	0	0	0	1	0	0	0	0	0	0	0	0	0
GSK3B	41	15	31	37	35	22	21	27	15	8	2	8	5	54	9	14	19	27	25	14	12	23	17	11	23	11	9	5	6	10	15	41	20	44	50	48	15	29	67	38	1	42	56	21	29	23	63	55
GPR156	13	3	3	7	0	1	2	8	0	0	1	1	0	2	0	1	2	3	4	0	0	1	0	0	3	1	0	0	1	0	1	2	0	4	3	5	2	2	15	1	0	3	9	2	1	0	0	0
LRRC58	9	1	1	5	2	1	1	3	4	4	3	4	27	49	30	0	2	2	3	1	4	0	0	1	3	0	3	1	0	70	35	32	26	4	3	6	1	1	1	3	0	1	4	6	4	2	115	24
FSTL1	28	13	28	10	3	5	2	43	0	0	0	2	0	4	2	0	2	2	2	0	5	4	6	1	1	5	0	1	4	18	3	5	5	2	5	3	4	0	0	7	0	16	12	12	33	16	27	10
NDUFB4	166	106	93	230	100	93	115	38	31	286	45	264	41	188	133	22	45	44	73	29	108	57	73	27	142	24	260	197	143	400	659	209	311	98	77	54	28	149	92	96	10	357	416	863	634	646	731	317
HGD	1	0	0	0	0	0	3	0	0	0	0	0	0	0	0	0	0	0	0	0	0	0	1	3	0	0	0	0	0	0	1	0	0	1	0	2	0	0	3	0	0	1	0	0	0	0	0	0
GTF2E1	80	22	31	60	55	38	39	27	9	16	2	9	4	62	20	21	30	24	19	11	20	22	7	13	36	9	7	5	7	256	132	31	66	65	57	41	23	72	85	37	4	65	82	45	22	17	135	177
RABL3	183	85	109	142	98	84	85	33	31	14	9	9	17	250	100	45	95	75	69	31	90	57	50	29	112	27	10	11	16	71	127	58	68	175	186	249	34	222	269	113	0	188	205	52	40	39	184	137
STXBP5L	1	0	1	2	0	0	0	0	0	0	0	0	0	0	0	0	1	1	2	0	0	0	0	0	1	0	0	0	0	0	0	0	0	0	2	0	0	2	1	0	0	1	0	0	0	0	0	0
FBXO40	1	0	0	0	0	0	0	0	0	0	0	0	0	0	0	0	0	0	0	0	0	0	0	0	0	0	0	0	0	0	0	0	0	0	0	0	0	0	0	0	0	1	0	0	0	0	0	0
HCLS1	1	0	0	0	1	0	1	2	0	0	0	1	0	3	1	0	0	0	0	1	0	0	0	0	0	0	0	0	0	0	0	0	0	0	0	2	0	2	1	3	0	1	1	0	1	0	0	0
IQCB1	327	193	180	383	303	221	177	145	75	18	9	11	41	260	100	103	121	98	111	98	119	102	143	86	187	55	30	17	51	575	382	98	149	287	261	234	115	377	334	204	8	516	581	66	67	63	735	469
EAF2	7	2	3	6	1	2	0	6	1	4	0	5	4	10	9	0	1	0	3	1	3	6	4	0	6	0	4	4	4	15	16	1	28	5	4	4	1	3	2	2	0	6	8	21	28	9	44	29
SLC15A2	0	0	0	0	0	0	0	0	0	0	0	0	0	0	0	0	0	0	0	0	0	0	0	0	0	0	0	0	0	0	0	0	0	0	0	0	0	0	0	0	0	0	0	1	0	0	0	0
ILDR1	555	160	412	476	403	332	394	278	85	17	5	21	9	229	126	46	169	131	136	132	189	185	194	109	318	72	32	10	46	29	16	41	21	274	398	354	63	255	858	340	8	812	1573	51	62	31	87	55
CD86	0	0	0	0	0	0	0	0	0	0	0	0	0	0	0	0	0	0	0	0	0	0	0	0	0	0	0	2	0	0	0	0	0	0	0	0	0	0	0	0	0	0	0	0	0	0	5	2
CSTA	0	0	0	0	0	0	0	0	0	0	0	0	0	0	0	0	0	0	0	0	0	0	0	0	0	0	0	0	0	3	0	0	0	0	0	0	0	0	0	0	0	0	0	0	0	0	0	0
CCDC58	22	7	13	24	16	13	22	13	7	66	13	106	1	18	8	5	6	8	7	1	18	5	9	4	17	6	65	43	37	121	126	11	25	11	12	20	6	38	25	11	5	84	171	293	269	171	141	119
FAM162A	48	26	32	70	41	39	34	28	7	49	7	48	2	28	23	4	15	6	20	13	26	16	20	14	33	11	58	32	25	20	16	7	10	35	37	56	19	72	61	31	2	27	45	392	668	212	24	21
KPNA1	92	46	36	75	59	60	47	53	14	31	6	26	11	81	49	20	21	27	27	25	40	32	26	12	53	9	32	21	15	148	136	51	135	70	34	28	17	39	93	47	3	115	107	92	62	77	220	147
PARP9	0	0	1	0	0	0	0	1	0	0	0	0	0	0	0	0	0	1	0	0	0	0	0	0	0	0	1	1	0	0	0	1	0	0	0	1	0	0	0	0	0	0	0	1	9	9	0	0
DTX3L	0	0	0	2	0	0	1	0	1	3	3	1	0	0	0	0	0	0	1	0	0	3	1	0	0	0	0	1	1	0	1	0	0	0	1	1	0	0	1	1	0	1	2	4	13	8	3	0
PARP14	1	0	3	1	0	2	0	3	0	4	0	0	0	4	20	0	1	0	0	0	0	1	0	0	1	1	2	4	1	10	14	6	12	0	2	0	0	1	1	1	0	2	3	6	10	8	56	28
HSPBAP1	25	11	7	20	7	11	10	9	7	1	0	3	0	13	1	2	9	6	5	5	8	5	10	2	12	1	2	5	2	17	5	1	11	19	12	16	12	29	18	10	0	56	116	18	15	7	15	19
SLC49A4	31	11	21	23	13	11	10	16	4	2	0	1	1	8	2	3	11	9	6	5	8	4	6	3	18	3	3	0	1	6	1	0	6	20	21	13	2	10	26	17	0	20	41	14	6	5	9	0
PDIA5	129	49	70	114	59	62	105	43	25	12	3	9	7	80	26	17	30	16	26	12	59	19	51	35	136	16	14	3	20	23	12	24	16	112	74	80	21	59	133	94	3	181	226	62	63	33	66	41
SEC22A	20	8	12	15	14	7	10	10	2	7	1	5	1	14	4	6	11	4	3	2	8	2	9	3	8	2	5	0	2	4	16	4	5	14	20	19	7	24	26	12	0	29	34	16	9	16	10	13
ADCY5	3	2	2	3	0	0	0	1	0	0	0	0	0	2	0	0	1	4	0	0	0	0	2	0	2	0	0	0	0	0	0	0	0	0	1	2	0	0	4	1	0	1	3	0	1	0	0	0
HACD2	72	31	39	69	33	32	18	47	9	16	2	14	1	47	10	12	39	24	23	15	18	17	11	10	29	9	8	9	9	4	11	4	5	43	47	47	15	24	58	26	1	110	102	60	29	57	17	12
MYLK	1	0	1	0	1	0	0	3	1	0	0	0	0	1	0	0	0	0	1	0	0	0	1	0	0	0	0	0	0	0	0	0	0	0	0	0	0	1	0	0	0	0	1	1	2	1	1	1
CCDC14	132	72	59	109	78	69	61	122	26	5	1	9	6	81	30	33	40	36	32	35	49	38	24	32	64	22	14	8	20	13	20	15	26	74	94	91	32	131	168	63	5	175	248	22	19	19	74	49
UMPS	198	87	85	164	107	80	88	103	31	45	6	39	13	120	71	42	61	45	37	24	58	33	45	37	83	36	38	21	44	435	312	48	179	97	132	179	38	190	270	94	4	159	279	212	122	113	295	321
ITGB5	25	8	17	21	23	14	20	6	13	1	0	2	0	31	10	8	14	13	27	4	8	1	9	5	23	6	0	0	3	2	1	2	4	20	28	14	9	6	38	42	1	31	36	3	52	9	14	5
ZNF148	1	2	1	0	0	0	0	2	0	1	0	0	0	1	0	0	0	0	1	0	1	2	0	0	1	0	0	0	0	8	3	1	1	3	2	0	0	0	1	0	0	0	0	4	1	0	11	10
SNX4	23	17	16	33	17	17	14	10	3	39	2	17	3	18	9	9	10	8	6	5	4	4	11	3	25	6	10	16	13	10	34	8	9	19	14	18	4	20	28	15	4	28	50	157	50	106	34	37
OSBPL11	21	5	19	7	7	4	8	5	2	4	0	1	0	1	3	1	4	5	3	3	7	1	2	0	5	1	3	1	1	0	2	1	1	9	8	2	1	1	8	5	0	7	11	15	2	3	1	4
RPL35A	163	81	40	100	77	80	87	41	40	295	77	435	17	123	49	17	90	81	178	41	162	54	56	97	385	55	578	465	262	786	535	98	200	432	177	67	61	87	231	158	19	431	305	2599	1672	1080	624	817
IQCG	52	22	14	56	24	22	56	47	10	5	2	5	1	66	19	12	19	20	6	17	4	36	20	10	30	4	11	1	12	12	25	20	7	11	37	32	13	67	78	25	2	59	171	15	28	16	65	36
FYTTD1	320	188	181	269	199	146	78	144	38	31	6	12	9	156	85	67	103	83	98	42	73	63	69	48	94	40	17	25	19	144	150	46	93	164	150	130	46	221	269	114	8	209	290	99	94	89	308	213
RUBCN	24	6	9	13	17	13	11	9	1	0	0	0	1	15	4	0	8	8	14	5	4	3	6	8	13	3	3	1	3	3	2	13	4	15	27	4	1	10	61	12	0	26	23	5	8	3	23	4
TNK2	8	1	2	0	3	2	0	1	2	0	0	0	0	3	0	0	2	1	1	1	2	0	0	1	2	0	1	1	0	1	0	0	0	7	2	0	2	0	4	0	0	3	3	0	4	0	0	2
TFRC	110	34	27	80	83	34	28	35	9	27	4	29	6	30	23	19	23	24	18	17	18	23	27	11	39	11	26	37	17	186	229	9	30	66	33	40	16	58	58	35	1	61	89	224	44	65	155	227
ZDHHC19	1	0	0	0	0	0	0	0	0	0	0	0	0	0	0	0	0	0	1	0	0	0	0	1	1	0	0	0	0	0	0	0	0	0	0	0	0	2	0	0	0	1	1	0	0	0	0	0
SLC51A	1	1	0	1	0	0	0	1	0	0	0	0	0	0	0	0	0	0	0	0	1	0	1	0	2	0	0	0	0	0	0	0	0	0	0	1	0	0	0	0	0	2	1	0	0	0	0	0
PCYT1A	58	15	23	24	25	13	17	21	8	17	1	3	7	26	17	5	10	11	9	2	8	5	2	6	10	2	7	6	8	66	34	12	14	23	21	19	9	18	41	14	0	17	29	57	17	35	62	64
TCTEX1D2	49	34	26	47	15	25	15	22	11	9	0	10	3	11	6	7	14	9	10	7	16	12	18	7	31	5	15	10	16	11	22	23	13	14	9	16	9	35	21	15	2	81	237	64	50	31	44	31
UBXN7	134	51	51	93	81	62	42	57	21	14	1	12	8	121	65	24	41	32	47	23	30	33	30	20	44	8	15	7	24	100	104	76	119	59	98	70	14	57	125	42	4	39	79	77	40	32	229	136
RNF168	38	18	37	38	27	54	32	49	22	10	1	10	11	110	62	9	19	9	13	14	16	23	28	14	50	14	11	15	24	243	141	82	121	18	15	20	14	47	60	38	6	217	340	60	40	28	507	228
WDR53	135	61	81	144	60	49	61	61	40	9	2	21	10	111	55	21	44	25	36	22	62	34	40	31	60	25	13	16	33	94	89	48	82	70	107	90	44	160	142	62	4	263	440	81	71	40	135	137
FBXO45	153	82	82	89	122	64	48	58	32	4	3	3	7	118	40	27	60	69	74	28	33	39	45	30	69	21	15	7	20	49	22	51	40	150	126	92	44	85	190	86	2	175	206	19	21	25	178	81
NRROS	3	0	1	0	0	2	0	1	0	0	0	0	0	1	1	0	0	0	0	0	0	1	0	0	1	0	0	0	0	4	0	0	2	3	3	2	0	0	1	2	0	1	2	1	1	0	34	0
CEP19	1	1	4	1	1	0	1	2	0	4	0	5	1	2	1	1	2	0	1	2	2	0	1	0	0	0	4	2	2	27	7	0	8	0	2	1	3	6	0	2	0	4	11	16	15	5	29	10
PAK2	181	87	108	137	124	95	68	167	24	18	1	8	5	86	37	36	60	61	64	30	55	44	35	23	74	27	7	7	17	23	23	41	21	143	147	83	39	139	241	103	3	227	335	52	53	36	67	46
NCBP2	290	137	162	202	81	107	97	77	36	69	20	102	53	306	218	37	54	43	71	54	101	56	48	53	117	15	75	60	102	879	1259	276	481	247	114	129	31	169	154	54	39	218	298	365	412	256	1723	1816
MELTF	0	0	0	0	0	0	0	0	0	0	0	0	0	0	0	0	0	0	0	0	0	0	0	0	0	0	0	0	0	0	0	0	0	0	0	0	0	1	0	0	0	0	0	0	0	1	0	0
BDH1	2	2	1	9	0	1	0	3	0	1	2	2	0	1	3	0	1	1	5	0	1	1	1	0	0	0	1	0	0	16	5	4	7	4	2	3	3	1	3	3	8	1	7	3	1	1	48	31
PPP1R2	380	158	243	377	280	183	132	230	51	16	8	20	11	197	70	53	118	86	133	89	109	76	60	73	148	29	15	16	31	71	45	136	72	221	183	143	64	170	344	191	18	381	472	68	49	45	195	153
ACAP2	141	76	221	241	225	164	184	281	55	12	1	14	13	62	27	34	54	43	51	84	75	73	81	77	186	67	24	13	32	20	34	30	23	117	128	128	60	234	374	181	2	448	579	43	41	51	80	55
XXYLT1	5	0	4	3	3	2	1	1	1	0	0	1	0	3	3	0	1	4	1	1	2	0	1	1	8	0	0	1	1	3	1	0	0	0	3	3	1	0	4	3	0	15	14	8	8	3	2	2
LSG1	135	44	75	76	78	68	62	64	8	7	1	7	5	104	23	22	47	40	33	23	31	23	27	25	47	10	7	7	11	174	65	23	84	96	79	63	29	117	174	81	1	131	205	47	18	30	183	145
TMEM44	0	0	0	0	0	0	0	0	0	0	0	0	0	0	0	0	0	0	0	0	0	0	0	0	0	0	1	0	0	0	0	0	0	0	0	0	0	0	0	0	0	1	0	0	8	9	0	0
ATP13A3	1	0	1	0	0	0	0	1	0	0	0	0	0	6	2	1	3	0	3	0	2	0	0	1	0	1	0	0	2	0	0	0	1	0	0	2	0	1	3	0	0	1	1	3	1	0	0	2
HES1	239	92	143	224	153	106	103	144	42	13	6	30	18	186	136	51	45	44	62	40	121	60	54	62	114	34	47	20	49	130	82	39	55	113	137	91	47	370	302	78	5	466	877	119	152	55	265	184
OPA1	321	201	323	290	344	358	255	500	115	21	11	35	21	133	83	98	140	115	130	157	113	213	192	115	322	97	38	24	42	50	57	83	33	267	343	319	129	403	722	305	7	724	842	78	68	59	93	70
PLAAT1	2	0	0	2	0	1	0	2	1	4	1	1	0	0	1	1	1	1	0	1	3	1	0	0	0	0	2	1	1	0	8	0	0	1	1	0	1	1	3	2	2	2	11	17	16	6	5	1
MB21D2	41	13	17	16	14	5	6	13	5	0	0	3	0	24	4	6	9	10	23	4	10	10	9	5	14	4	1	0	2	8	0	4	4	23	30	14	6	7	20	9	1	9	15	8	7	1	15	11
FGF12	1	0	0	0	0	0	0	0	0	0	0	0	0	0	1	0	0	0	0	0	1	0	0	0	0	0	0	0	0	0	0	0	0	0	0	1	0	0	0	0	0	0	1	0	0	0	0	0
CCDC50	79	51	48	57	32	37	28	29	16	8	2	7	4	63	30	21	49	21	25	16	21	16	17	19	46	9	10	11	8	9	8	8	10	62	58	48	19	55	82	39	2	127	136	57	35	35	37	26
IL1RAP	1	3	4	2	1	1	1	4	0	0	0	0	0	0	0	0	0	1	0	0	0	0	2	0	0	0	0	0	0	0	0	0	0	0	0	0	0	0	0	1	0	3	8	12	3	0	1	0
CLDN16	0	0	0	0	0	0	0	0	0	0	0	0	0	0	0	0	0	0	0	0	0	0	0	0	0	0	0	0	0	0	0	0	0	0	0	0	0	0	0	0	0	0	1	0	0	0	0	0
CLDN1	11	8	8	15	2	9	4	20	1	4	1	1	1	1	4	1	7	0	2	0	0	9	3	4	7	1	0	0	3	4	0	1	0	5	6	3	4	7	29	7	0	15	86	8	42	10	6	7
P3H2	0	0	1	0	0	1	0	0	0	0	0	4	0	1	0	0	0	0	0	0	0	0	0	0	0	0	0	0	0	0	0	0	0	0	0	0	0	0	0	0	0	0	2	3	6	5	0	0
TP63	0	0	0	0	0	0	2	0	0	0	0	0	0	0	0	0	1	0	0	0	0	0	0	0	0	0	0	0	0	0	0	1	0	0	0	0	0	0	0	0	0	3	4	0	0	0	0	2
TPRG1	1	0	1	2	0	1	0	0	0	1	0	1	0	1	0	0	0	0	2	0	3	0	1	0	3	0	5	1	1	0	0	0	0	5	1	0	1	3	5	1	0	9	4	37	3	9	0	0
LPP	5	0	2	3	0	1	3	3	0	6	0	4	0	0	0	1	1	0	2	0	0	0	0	0	0	0	6	0	0	1	0	2	1	1	1	1	0	5	4	1	0	4	5	55	18	28	1	1
BCL6	43	3	7	19	30	8	15	22	1	0	0	0	0	11	4	1	1	4	2	2	2	1	0	1	8	0	1	0	0	1	0	1	0	12	9	7	4	11	50	7	0	24	26	0	11	9	6	0
RTP2	0	0	0	0	0	0	0	0	0	0	0	0	0	0	0	0	0	0	0	0	0	0	0	0	0	0	0	0	0	0	0	0	0	0	0	0	0	0	0	1	0	0	0	0	0	0	0	0
SST	1	0	0	0	0	1	0	0	0	0	0	0	0	0	0	0	0	0	0	0	0	0	0	0	0	0	1	0	0	0	0	0	0	0	0	1	0	0	0	0	0	4	5	1	0	0	0	0
RTP4	0	0	0	0	0	0	0	0	0	0	0	0	0	0	0	0	0	0	0	0	0	0	0	0	0	0	0	0	0	0	0	0	0	0	0	0	0	0	0	0	0	0	0	0	2	2	0	0
MASP1	0	0	0	0	0	0	0	0	0	0	0	0	0	0	0	0	0	0	0	0	0	0	0	0	0	0	0	0	0	1	0	1	0	0	0	0	0	0	0	0	0	0	0	0	0	0	2	0
RTP1	1	1	0	3	1	4	1	0	0	0	0	0	0	8	0	0	0	1	0	0	0	0	0	0	2	0	0	0	0	0	0	0	0	0	0	0	0	0	1	0	0	1	3	0	0	0	0	2
ST6GAL1	56	18	10	46	21	26	14	44	3	3	0	0	0	14	6	3	7	11	9	7	6	3	3	4	6	2	1	3	3	2	1	4	0	17	29	16	3	16	102	15	0	20	36	0	1	1	24	5
RFC4	162	55	51	172	62	57	39	30	18	49	11	44	7	58	24	18	21	21	27	28	53	34	41	33	56	13	40	32	30	107	61	56	42	47	82	48	20	76	107	63	4	183	328	184	121	90	151	63
EIF4A2	1926	1033	1107	1943	1237	1205	905	887	463	146	60	116	140	1948	616	627	1151	758	827	503	571	850	723	471	908	220	143	78	147	1456	1351	667	703	1248	1405	1151	549	1531	1570	788	32	2483	2070	762	612	406	2035	1147
KNG1	0	1	1	1	0	0	0	1	0	0	0	0	0	2	0	0	1	0	2	0	0	0	0	0	0	0	0	0	0	0	0	0	0	1	0	1	0	0	1	0	0	0	0	0	0	0	0	0
FETUB	0	0	0	0	0	0	0	0	0	0	0	1	0	1	0	0	0	0	0	0	0	0	0	0	0	0	1	1	0	0	0	0	0	0	0	0	0	0	0	0	0	0	0	5	3	1	0	0
AHSG	0	0	0	0	0	0	0	0	0	0	0	0	0	0	0	0	0	0	0	0	0	0	0	0	0	0	0	0	0	0	0	0	0	0	0	0	0	0	0	0	0	0	0	1	0	1	0	1
DNAJB11	154	81	69	103	64	50	50	29	18	7	2	18	8	66	17	19	40	39	42	27	45	20	56	27	101	10	13	10	18	90	25	6	51	65	87	71	30	53	156	67	3	180	211	49	26	69	90	86
TBCCD1	1	0	0	0	0	0	0	0	0	0	0	0	0	0	0	0	0	0	0	0	0	0	0	1	0	0	0	1	0	2	4	0	0	0	0	0	0	0	0	0	0	0	0	2	7	3	0	1
ETV5	37	5	20	26	14	6	12	18	5	0	2	3	0	8	3	3	11	15	16	3	6	2	8	0	8	2	1	1	1	7	2	1	1	8	18	25	6	7	42	20	0	35	36	2	3	5	13	6
TRA2B	92	50	58	100	84	58	62	60	48	229	47	176	689	1799	1512	32	31	43	35	21	34	44	50	28	73	10	172	107	196	2544	970	2224	1454	73	63	76	29	79	132	40	35	107	124	604	520	435	3712	1734
IGF2BP2	63	14	31	43	33	18	25	40	8	3	1	4	2	29	20	3	12	7	8	11	8	19	17	10	29	10	9	6	7	8	2	8	5	21	23	17	8	29	58	18	1	53	52	17	14	6	37	21
SENP2	79	31	38	35	46	27	35	59	11	10	0	11	4	23	13	13	16	13	17	5	11	21	15	11	33	8	13	9	11	37	21	11	27	36	39	35	14	45	74	30	2	66	88	41	33	27	121	118
TMEM41A	36	6	23	30	7	12	5	5	6	32	2	10	0	8	6	4	6	5	8	7	9	9	8	2	9	4	9	5	9	38	20	2	3	25	12	10	3	12	24	12	1	22	15	68	30	28	31	48
MAP3K13	2	0	1	2	2	2	1	4	2	0	0	0	0	1	0	0	1	0	1	1	0	0	0	0	2	1	1	0	0	0	0	1	1	2	7	1	0	4	2	0	0	2	1	0	0	1	5	1
EHHADH	1	1	2	0	0	0	0	2	0	0	0	0	0	0	0	0	0	0	1	0	1	4	1	0	0	0	0	0	0	0	0	1	1	0	0	1	0	2	1	1	0	1	4	1	2	1	0	1
C1H3orf70	17	4	6	12	6	6	7	4	2	0	0	0	0	2	3	3	3	1	4	3	5	1	0	1	6	2	1	0	0	0	1	3	3	12	4	3	0	7	8	7	0	8	14	10	3	0	14	4
MAGEF1	8	7	4	5	1	1	3	3	1	1	0	0	3	16	2	1	2	0	1	2	1	1	2	2	3	0	1	0	0	2	1	1	2	0	7	2	1	3	3	2	0	5	4	3	4	3	2	8
EPHB3	3	0	2	0	4	0	1	2	0	0	0	0	0	0	0	0	0	0	0	0	0	0	0	1	0	0	0	0	0	0	0	2	0	3	0	0	0	0	0	1	0	0	2	1	0	0	8	2
THPO	0	1	1	1	0	0	0	0	0	0	0	0	0	2	5	0	1	0	0	0	2	0	0	0	0	0	1	0	0	3	4	17	4	0	0	0	0	0	0	1	0	1	0	0	0	4	30	30
POLR2H	206	69	84	211	121	128	148	17	48	69	10	55	12	79	45	31	65	46	53	36	151	90	93	58	147	31	45	34	38	64	110	47	41	123	62	78	44	269	124	95	3	157	347	216	104	121	262	156
CLCN2	0	1	1	1	0	1	0	4	0	0	0	0	0	0	0	0	0	0	0	0	0	0	0	0	0	1	0	0	1	0	0	0	0	1	1	1	0	0	5	1	0	3	2	2	6	0	1	2
FAM131A	0	0	0	0	0	0	0	0	0	0	0	0	0	0	0	0	0	0	0	0	0	0	0	0	0	0	0	0	0	0	0	0	0	0	0	0	0	0	0	0	0	0	0	1	0	0	0	0
PSMD2	59	21	83	86	68	110	108	101	40	38	6	16	5	31	24	13	19	9	13	28	37	43	55	39	110	28	12	18	16	126	58	29	25	94	31	51	25	54	159	136	3	344	429	130	129	78	203	129
ECE2	2	0	2	1	0	1	0	1	0	8	1	11	0	11	6	0	1	0	0	1	0	0	0	0	1	0	2	5	1	17	20	19	13	0	2	0	0	1	1	0	1	0	2	28	10	22	11	28
CAMK2N2	0	0	0	0	0	0	0	0	0	0	0	0	0	0	0	2	0	0	0	0	1	0	0	0	2	0	0	0	0	0	0	1	0	0	0	1	1	0	1	0	0	1	0	2	0	2	0	0
ALG3	10	4	8	9	2	2	6	7	4	18	2	7	2	6	5	4	1	1	2	1	4	2	4	1	6	0	5	6	7	32	13	0	3	3	5	7	1	3	11	2	1	10	5	73	18	28	12	25
ABCF3	158	53	83	91	130	68	106	80	20	13	5	12	5	114	32	14	39	42	29	22	49	41	29	30	70	17	4	8	11	122	59	34	34	106	116	78	18	100	228	91	2	112	157	42	50	30	247	175
AP2M1	472	144	275	410	321	222	224	198	83	277	18	161	15	314	165	57	168	95	130	39	154	87	122	92	183	42	81	43	51	204	118	63	108	304	197	237	65	214	430	232	12	371	578	709	695	296	446	319
HTR3C	0	0	0	0	0	0	0	0	0	0	0	0	0	0	0	0	0	0	0	0	0	0	0	0	0	0	0	0	0	0	0	0	0	0	0	0	0	0	0	0	0	0	0	0	1	0	0	0
ABCC5	4	4	4	1	2	6	5	9	1	10	0	13	0	3	1	1	1	1	4	2	2	1	8	0	5	1	5	5	2	5	12	1	5	8	3	6	0	6	5	2	0	17	14	111	9	22	16	21
PARL	2935	1897	1797	3021	2054	2025	1494	958	817	108	37	106	55	1055	363	485	1156	836	1156	1028	1678	1274	1574	964	1891	353	160	101	236	233	210	170	249	1883	1739	1533	1034	2065	2785	1670	31	4063	4506	384	383	278	581	402
MAP6D1	0	0	0	0	0	0	0	0	0	0	0	0	0	0	0	0	0	0	0	0	0	0	0	0	0	0	1	0	0	0	0	0	6	0	0	0	0	0	0	0	0	0	0	0	0	0	0	0
YEATS2	193	75	75	92	134	78	78	115	14	7	2	9	6	115	45	31	59	60	54	29	27	45	35	31	62	15	12	6	19	46	33	37	61	93	135	56	25	85	268	49	3	107	146	34	14	19	213	150
KLHL24	2	1	1	2	2	1	2	0	0	6	0	0	0	9	5	0	1	0	0	0	0	2	0	0	0	1	7	1	5	60	54	0	31	1	2	0	2	4	0	3	1	0	1	45	24	26	114	97
B3GNT5	2	0	0	0	0	1	0	1	0	0	0	3	0	0	0	0	0	0	0	0	0	0	1	0	0	0	1	0	3	0	0	0	0	0	0	0	0	0	0	0	0	2	3	2	5	3	3	0
LAMP3	1	0	1	1	1	2	5	2	0	0	0	0	1	1	1	0	0	0	0	0	1	0	2	0	3	0	0	0	0	0	0	0	1	2	0	1	0	1	0	0	1	20	20	0	0	2	0	3
MCCC1	44	23	40	49	25	14	31	21	6	14	0	6	2	19	6	8	21	6	7	7	17	8	13	13	27	8	5	3	6	31	16	5	14	32	19	32	9	26	63	35	1	56	85	30	23	26	42	40
DCUN1D1	120	38	43	55	34	27	22	17	9	10	5	7	2	49	17	22	35	31	27	13	25	17	23	10	23	4	9	5	7	21	57	12	34	73	68	45	6	73	62	26	1	37	82	22	33	11	66	39
SOX2	52	26	55	43	79	13	7	36	0	7	1	7	5	19	57	4	17	7	7	1	17	11	18	12	33	23	14	5	18	21	53	18	15	19	24	55	1	58	25	39	1	469	463	40	52	19	216	143
DNAJC19	29	15	12	20	11	16	10	8	6	82	16	117	0	17	8	3	7	11	9	5	15	8	7	7	13	5	98	70	46	89	94	11	45	14	13	12	7	24	24	9	1	55	123	334	280	233	151	130
FXR1	154	71	94	115	119	102	81	100	35	23	11	32	24	247	121	55	59	40	49	56	60	66	62	53	113	23	37	36	35	598	367	203	182	164	133	99	50	228	204	94	9	188	216	148	113	134	935	568
CCDC39	1	1	3	0	0	1	1	2	0	1	0	1	0	2	2	2	0	0	2	0	0	1	1	0	1	1	0	0	1	0	2	0	0	0	0	0	0	2	3	1	0	3	5	0	0	0	8	3
TTC14	37	8	26	30	21	16	13	29	2	8	2	10	5	47	24	6	7	8	6	3	9	9	9	7	20	3	8	4	12	93	86	33	78	17	13	8	5	18	41	22	0	46	77	48	29	25	188	175
USP13	1	1	1	0	1	0	0	1	0	0	0	0	0	2	2	0	0	0	0	0	0	0	0	0	0	0	0	0	0	0	0	0	0	1	0	0	0	1	1	1	0	2	1	0	2	0	0	0
MRPL47	96	31	51	117	89	73	56	71	30	65	8	74	6	53	25	28	29	25	27	34	70	45	65	39	73	17	69	59	32	111	142	10	60	73	55	75	28	166	148	64	3	386	641	225	151	162	190	105
NDUFB5	51	24	19	52	20	13	19	18	7	72	6	68	3	34	19	9	19	8	14	4	24	7	7	6	14	7	55	48	25	48	70	6	20	21	24	28	3	43	28	12	1	39	84	279	312	206	84	68
ACTL6A	90	29	66	81	54	38	44	17	9	30	3	16	2	39	17	17	23	33	30	21	34	23	20	21	72	10	15	13	20	57	87	8	57	46	27	32	24	78	75	53	0	127	190	160	51	57	74	132
GNB4	6	6	7	11	6	9	2	8	0	10	0	6	0	12	1	5	2	5	4	1	5	4	3	3	9	0	2	4	2	4	11	5	9	16	13	7	2	7	14	6	0	22	19	93	6	18	13	6
MFN1	169	92	150	171	149	137	85	135	41	16	3	17	5	46	23	42	75	66	49	49	60	53	44	54	83	28	15	9	22	10	5	21	9	130	134	109	52	229	238	87	1	192	228	60	21	37	28	12
ZNF639	0	0	0	0	0	0	0	0	0	1	0	0	0	0	0	0	0	0	0	1	0	0	0	0	0	0	1	0	0	0	0	0	2	0	0	0	0	0	0	0	0	0	0	1	2	1	0	0
PIK3CA	2	0	4	2	0	1	0	0	0	0	0	0	1	2	0	0	1	2	0	0	0	0	0	0	1	0	0	0	0	3	1	0	0	2	1	1	0	0	2	0	0	1	1	1	2	1	5	1
ZMAT3	41	27	37	28	27	28	15	29	4	1	0	3	0	25	23	14	19	11	18	0	19	18	14	8	15	1	2	1	3	0	4	3	3	56	36	25	9	26	39	19	1	25	43	15	3	6	13	14
TBL1XR1	56	22	14	34	25	18	12	29	3	6	1	5	7	50	12	9	19	20	24	12	14	10	4	6	22	6	4	4	5	6	2	17	9	26	35	29	5	32	68	14	0	26	38	5	17	8	40	20
NLGN1	1	1	0	5	1	2	0	0	0	0	0	0	0	0	0	0	0	0	0	1	0	0	0	1	1	0	0	0	0	1	0	0	0	0	0	0	0	1	0	0	0	3	3	0	4	1	0	0
ECT2	382	238	334	458	372	339	239	467	92	30	3	37	10	142	59	105	133	118	106	107	141	126	126	100	206	60	38	27	39	250	323	67	163	306	269	196	122	416	580	162	3	404	458	186	49	87	370	369
NCEH1	0	0	0	1	0	0	0	0	0	2	0	1	0	0	0	0	0	0	0	0	0	0	0	0	0	0	2	1	1	0	26	1	2	0	0	0	0	0	3	0	0	0	0	18	6	4	21	8
TNFSF10	0	0	0	0	2	1	2	1	0	0	0	0	0	0	0	0	0	0	0	0	0	0	1	0	2	0	0	0	0	0	0	0	0	0	0	0	0	0	0	0	0	3	0	1	0	1	1	0
GHSR	2	0	0	0	0	0	0	0	0	1	0	0	0	0	0	0	0	0	0	0	0	0	0	0	0	0	0	0	0	0	0	0	0	0	0	0	0	0	0	0	0	0	0	0	0	0	0	0
FNDC3B	28	0	12	14	20	23	21	11	3	4	0	1	0	2	3	2	4	2	4	5	4	6	6	7	17	1	3	0	1	2	0	3	0	12	8	9	4	11	36	8	0	35	40	10	8	13	3	6
EIF5A2	7	2	3	10	3	4	2	1	3	8	3	5	12	181	56	2	0	1	5	0	1	2	3	0	5	1	8	2	10	74	30	98	96	4	4	5	4	8	8	2	0	4	11	33	23	10	185	129
RPL22L1	28	4	10	16	8	6	12	9	3	92	4	124	2	12	6	0	5	5	5	0	6	1	6	2	7	1	58	101	44	247	252	8	47	7	5	5	3	21	21	4	8	27	24	426	399	150	314	348
CLDN11	1	0	0	0	0	2	1	0	1	0	0	0	0	0	0	0	0	0	0	0	0	0	0	0	0	0	0	0	0	0	0	0	0	0	0	0	0	0	0	0	0	0	0	0	8	0	0	0
SKIL	0	0	0	0	0	1	0	0	0	0	0	0	0	1	0	0	0	0	0	0	0	0	0	0	0	0	0	0	0	0	2	0	1	0	0	0	0	0	0	0	0	0	0	0	0	0	0	2
PRKCI	51	40	84	39	53	23	21	31	5	15	2	21	4	28	19	9	14	19	13	12	10	14	10	5	31	20	11	9	7	10	8	2	4	61	47	31	5	20	38	38	1	84	101	96	54	37	27	9
PHC3	551	142	240	406	350	202	249	399	50	18	4	12	11	249	121	58	115	66	94	70	114	105	69	40	88	28	20	8	29	35	46	51	61	182	169	185	57	182	519	124	3	378	521	41	56	37	173	115
SEC62	888	484	675	797	726	671	469	844	190	80	28	127	83	655	329	222	339	264	249	279	230	303	337	268	500	93	140	113	221	278	264	194	228	588	506	517	221	906	907	410	12	975	1252	380	540	447	769	367
LRRIQ4	2	0	0	1	0	0	2	0	0	0	0	0	0	0	0	0	0	0	0	1	0	0	0	0	0	0	0	0	0	0	0	0	0	0	0	0	0	1	3	0	0	0	3	0	0	0	0	1
MYNN	146	85	49	193	110	132	80	194	17	6	4	11	10	162	60	45	51	31	39	45	52	53	54	25	77	26	11	13	12	183	102	76	86	101	126	83	20	194	264	47	1	192	199	64	32	31	149	158
ACTRT3	1	1	0	0	0	2	0	0	0	0	0	0	0	5	1	0	0	0	0	1	0	0	0	0	0	0	0	0	1	2	0	4	6	0	0	2	0	0	1	0	0	1	0	1	4	3	19	6
GOLIM4	20	14	15	13	23	13	18	15	11	0	0	2	3	13	9	4	9	6	14	10	3	15	8	11	17	10	3	0	4	1	7	5	5	29	20	11	7	12	24	17	1	26	17	6	10	4	14	10
SERPINI1	1	0	1	4	2	1	3	1	0	5	0	4	1	2	4	0	2	1	1	0	1	2	0	1	2	0	1	2	1	6	40	19	9	0	0	2	1	2	1	3	0	6	8	14	9	5	37	43
PDCD10	30	17	10	25	9	10	13	10	4	61	3	61	7	59	29	11	17	13	14	3	12	13	8	14	16	8	24	33	19	260	243	52	152	28	18	14	6	35	23	10	4	48	85	203	186	155	353	371
BCHE	0	0	1	0	0	0	1	0	0	0	0	0	1	0	1	1	0	1	0	0	0	0	0	0	0	0	1	0	0	0	0	0	0	0	0	0	0	0	0	0	0	0	0	0	3	8	0	0
OTOL1	0	0	0	0	0	0	0	0	0	0	0	0	0	0	0	0	0	0	0	0	0	0	0	0	0	0	0	0	0	0	1	0	0	0	0	0	0	0	0	0	0	0	0	0	0	0	0	0
SPTSSB	0	0	0	0	0	0	0	0	0	0	0	0	0	0	0	0	0	0	0	0	0	0	0	0	0	0	0	0	0	0	0	0	0	0	0	0	0	1	0	0	0	1	0	0	0	0	0	0
NMD3	682	316	469	820	510	494	349	640	184	26	4	29	30	329	130	208	340	268	268	176	309	278	222	188	323	125	34	29	51	126	149	65	95	603	608	482	240	705	1144	393	14	1014	1183	107	68	78	248	165
B3GALNT1	4	1	3	2	1	2	3	1	1	1	0	3	0	5	1	0	3	2	2	0	0	1	0	2	2	0	0	0	0	34	17	0	11	6	1	2	1	0	6	2	0	9	7	6	5	1	41	40
PPM1L	4	0	0	1	1	4	0	2	0	2	0	0	0	1	1	0	1	1	1	0	0	0	0	2	0	1	0	0	0	0	0	1	1	0	0	2	1	0	0	0	0	0	4	2	0	3	2	0
KPNA4	9	7	1	11	4	5	10	3	3	7	3	14	8	59	24	2	1	6	7	3	2	3	2	2	8	1	7	9	10	67	19	78	62	2	11	6	4	5	16	5	1	11	14	38	32	41	198	189
TRIM59	44	19	15	50	27	24	16	26	8	0	1	3	1	50	18	14	11	11	11	8	26	15	9	7	12	4	4	5	7	7	6	13	11	22	36	27	6	56	43	16	0	49	72	4	3	6	26	7
SMC4	162	83	129	182	143	168	137	171	67	34	13	31	15	125	54	52	70	46	68	56	27	71	106	55	169	43	25	19	50	250	254	130	175	191	107	74	73	195	223	212	7	525	720	169	105	122	324	407
IFT80	0	0	0	1	0	0	0	0	0	0	0	0	0	0	1	0	0	0	0	1	0	0	0	0	0	0	1	1	0	0	0	2	4	0	0	0	0	1	1	0	0	1	1	1	0	0	0	2
IL12A	0	0	0	0	0	0	0	0	0	0	0	0	0	1	0	0	0	0	0	0	0	0	0	0	0	0	0	0	0	1	1	0	0	0	0	0	0	0	0	0	0	0	0	0	0	0	1	0
SCHIP1	0	0	0	0	0	0	0	0	0	0	0	0	0	0	0	0	0	0	0	0	0	0	0	0	0	0	0	0	0	0	0	0	0	0	0	0	0	0	0	0	0	0	0	1	0	0	0	0
MFSD1	21	7	9	31	14	8	15	7	3	12	1	2	2	18	7	1	7	3	4	8	15	8	11	3	40	5	0	3	5	8	3	3	1	19	11	9	3	11	24	18	0	29	27	35	43	64	11	22
RARRES1	81	25	39	77	35	36	27	12	9	4	4	2	3	47	26	6	26	12	15	7	22	10	21	14	27	5	2	4	7	9	6	6	6	58	40	32	14	42	36	45	1	119	220	23	49	20	16	15
LXN	10	6	6	7	7	7	6	6	3	3	4	5	17	120	93	0	3	2	3	0	0	0	1	1	7	0	6	3	11	72	86	94	130	0	1	2	0	4	5	0	1	0	4	10	28	16	474	223
GFM1	15	6	2	11	4	14	9	5	1	8	0	5	1	1	2	0	0	3	1	6	5	6	2	0	18	0	3	11	1	9	6	0	1	4	12	6	7	11	21	12	0	18	50	26	14	16	7	12
MLF1	683	459	511	773	581	379	288	463	134	18	11	31	35	409	137	185	378	298	306	217	313	258	185	116	349	77	42	35	78	47	49	153	144	563	593	487	251	647	816	395	15	987	1286	56	93	79	225	129
RSRC1	56	16	32	41	16	23	10	42	8	13	1	17	1	23	13	8	14	4	12	12	15	7	8	10	28	4	8	14	13	14	11	8	6	21	17	22	7	62	36	18	0	54	130	63	53	53	31	21
SHOX2	4	1	0	0	4	1	1	1	0	0	0	0	1	1	1	0	1	2	1	0	2	1	0	1	1	0	0	0	0	2	0	0	0	2	0	3	0	3	3	1	0	2	5	0	1	0	1	3
PTX3	0	0	0	0	1	2	0	0	0	0	0	0	0	0	0	0	0	0	0	0	0	0	0	0	0	0	0	0	0	0	0	0	0	0	0	0	0	0	0	0	0	0	0	0	0	0	0	0
CCNL1	40	12	18	35	33	10	16	25	2	24	3	24	16	88	58	9	12	7	11	5	13	12	9	8	19	5	17	9	13	173	78	146	49	20	18	27	7	57	57	21	3	43	105	110	36	56	183	171
TIPARP	81	31	94	141	92	81	40	104	24	14	0	14	9	80	42	10	48	26	37	26	56	37	25	14	84	31	9	10	12	17	16	12	8	61	78	60	25	98	182	77	1	157	212	80	39	33	88	61
SSR3	188	73	146	315	147	162	159	51	70	176	19	162	11	103	57	41	62	39	72	39	168	85	120	80	231	24	109	135	102	375	250	38	169	154	116	113	69	311	289	145	8	574	698	606	503	438	418	384
KCNAB1	0	0	0	0	0	0	0	0	0	0	0	0	0	0	0	0	0	0	0	0	0	0	0	0	0	0	0	0	0	0	0	0	0	0	0	0	0	0	0	0	0	0	0	0	0	0	2	0
SLC33A1	7	1	2	1	3	2	0	1	0	9	1	7	1	4	9	0	1	1	0	0	1	0	0	0	1	0	1	2	3	43	15	13	37	3	0	0	1	0	1	1	1	6	0	19	23	13	38	39
MME	0	0	0	0	0	0	0	0	0	3	0	1	0	1	0	0	0	0	0	0	0	0	0	0	0	0	2	3	1	4	5	0	1	0	0	0	0	0	0	0	0	0	0	5	1	2	6	6
DHX36	146	73	133	157	152	188	151	224	78	14	3	18	3	48	22	44	56	39	41	63	66	95	96	67	227	38	31	13	24	118	57	20	31	133	117	77	64	187	313	242	3	481	494	68	68	75	185	136
ARHGEF26	51	14	41	25	29	18	14	30	11	0	0	1	3	32	18	7	21	10	15	10	6	13	9	10	26	3	3	3	4	7	3	13	9	14	38	13	2	21	70	25	0	62	73	7	8	7	48	10
RAP2B	42	10	34	24	32	17	21	12	10	5	1	5	0	51	18	4	18	17	24	5	13	12	11	10	23	3	1	4	3	13	11	8	8	46	33	32	9	16	65	29	0	37	44	19	34	13	77	49
P2RY1	2	1	2	1	1	3	2	0	2	0	0	0	0	2	3	0	0	1	1	2	0	0	0	0	4	0	0	0	0	2	0	0	0	2	2	1	0	0	1	3	0	2	0	5	3	0	13	10
MBNL1	0	2	1	0	1	0	0	0	1	0	0	0	0	0	0	0	0	0	0	0	1	0	0	0	0	0	0	0	0	0	0	0	0	0	0	1	0	2	0	1	0	0	1	0	1	2	2	2
IGSF10	0	0	0	0	0	0	0	0	0	0	0	0	0	0	0	0	0	0	0	0	0	0	0	0	1	0	0	0	0	0	0	0	0	0	0	0	0	0	1	1	0	0	0	0	0	0	0	0
P2RY12	0	1	0	0	0	0	1	0	0	0	0	0	0	0	0	0	0	1	0	0	1	3	0	0	0	0	0	0	0	0	0	0	2	0	0	0	0	0	1	0	0	0	1	1	0	1	0	1
P2RY13	0	0	0	0	0	0	0	0	0	0	0	0	0	0	0	0	0	0	0	0	1	0	0	0	0	0	0	0	0	0	0	0	0	0	0	0	0	0	0	0	0	0	0	0	0	0	0	0
MED12L	20	8	7	8	11	10	5	6	4	1	0	4	3	11	9	0	4	9	6	2	2	8	3	4	9	2	0	1	4	16	8	3	9	7	15	5	1	11	20	6	0	7	22	5	1	4	55	45
SIAH2	38	13	26	19	18	17	14	14	3	1	1	0	0	20	17	3	10	12	12	13	9	9	7	6	26	3	2	1	4	33	5	2	12	23	11	13	4	5	45	18	0	21	31	4	8	6	43	10
SELENOT	333	150	153	267	168	132	112	62	47	65	10	51	16	175	63	69	148	76	113	55	99	105	60	53	104	24	41	45	41	123	185	54	110	286	226	160	84	262	303	128	8	400	589	252	185	134	324	293
SERP1	168	220	327	308	310	264	199	180	58	61	12	50	9	199	40	71	156	113	153	107	140	131	124	93	180	65	58	45	56	86	86	60	109	248	332	211	104	197	456	219	2	419	541	128	130	124	213	258
EIF2A	111	70	79	129	98	75	44	94	30	26	2	22	3	96	20	32	44	43	41	36	43	37	33	29	46	14	22	18	24	290	245	21	87	76	100	64	34	158	149	59	2	213	263	132	66	60	401	310
TSC22D2	589	154	414	317	445	220	342	358	82	9	4	14	8	214	74	33	163	185	220	105	102	133	101	76	208	39	15	12	25	46	20	58	30	319	342	159	50	151	860	259	3	318	587	29	50	29	200	111
PFN2	251	114	166	187	116	85	72	55	36	5	3	8	11	115	70	46	65	90	94	37	71	44	48	39	93	20	9	10	13	6	13	24	29	175	145	84	37	71	194	123	0	205	202	56	109	52	85	27
RNF13	205	81	136	259	138	130	94	124	46	28	4	28	18	162	107	57	59	47	49	58	145	88	78	55	107	40	19	28	28	128	175	170	117	152	109	95	59	295	278	115	2	420	536	154	83	93	318	211
COMMD2	94	26	39	91	53	43	17	33	15	25	1	19	4	54	15	29	32	17	17	16	31	33	23	16	38	14	18	24	16	75	70	10	38	66	38	59	15	72	65	57	2	72	115	123	76	52	64	41
WWTR1	0	0	0	0	0	0	0	0	0	2	0	5	0	0	0	0	0	0	0	0	0	0	0	0	0	0	0	1	0	0	1	0	0	0	0	0	0	0	0	0	0	0	0	6	6	5	0	1
TM4SF4	0	0	0	0	0	0	0	0	0	0	0	0	0	0	1	0	0	0	0	0	0	0	0	0	0	0	0	0	0	0	0	0	0	0	0	0	0	0	0	0	0	0	0	0	1	0	0	0
TM4SF1	8	3	4	4	3	0	4	2	4	7	2	4	1	5	7	1	2	1	2	4	6	1	2	2	4	0	5	4	6	19	37	0	8	3	3	3	3	2	7	2	0	5	5	286	32	30	353	95
TM4SF18	0	0	0	0	0	0	0	0	0	0	0	0	0	0	1	0	0	0	0	0	0	0	0	0	0	0	0	0	0	0	0	0	0	0	0	0	0	0	0	0	0	0	0	0	0	0	0	0
HPS3	98	57	61	70	64	58	35	104	18	5	2	9	2	24	11	10	27	24	34	13	22	22	20	13	33	9	6	3	6	15	2	2	5	49	57	20	15	31	93	44	0	103	121	32	18	17	16	8
HLTF	6	6	18	18	23	17	10	24	4	19	2	7	1	27	24	3	7	6	3	5	7	4	10	9	30	4	12	14	13	16	11	13	15	16	10	11	5	50	25	11	0	51	52	99	49	54	29	25
GYG1	258	80	97	209	100	55	51	58	32	5	0	13	12	134	71	31	66	43	49	25	114	42	65	28	58	13	10	5	10	59	13	47	56	140	184	102	28	87	223	79	1	118	213	17	29	14	135	71
AGTR1	0	0	0	0	0	0	0	0	0	0	0	0	0	0	0	0	0	0	0	0	0	0	0	0	0	0	0	0	0	0	0	0	0	0	2	0	0	0	0	0	0	0	0	0	0	0	0	0
PLSCR5	0	0	0	0	0	0	0	0	0	0	0	0	0	0	0	0	0	0	0	0	0	0	0	0	0	0	0	0	0	0	0	0	0	0	0	0	0	0	0	0	0	0	0	0	4	0	0	0
PLSCR2	15	11	35	26	34	18	11	13	4	10	0	2	0	4	6	5	5	2	8	9	16	21	6	4	9	3	6	6	3	1	4	1	3	9	24	12	15	12	47	13	0	67	101	66	42	35	4	4
PLSCR4	0	0	0	1	0	0	0	0	0	1	0	0	1	1	0	1	0	0	0	0	0	1	0	0	0	0	0	0	0	1	0	0	4	0	0	0	0	0	0	0	0	0	0	14	12	6	19	7
PLOD2	0	1	0	1	0	1	0	0	1	0	0	0	0	2	0	1	1	1	0	1	0	0	1	0	0	0	0	3	2	0	0	0	2	2	1	0	0	0	1	0	0	0	1	9	193	91	1	1
DIPK2A	1	0	0	0	0	1	1	0	0	1	0	2	0	7	7	0	0	0	0	0	1	0	0	1	1	0	1	0	2	5	9	15	8	1	3	0	0	1	2	2	0	2	4	16	20	12	67	18
SLC9A9	29	7	18	32	18	6	8	10	2	2	1	1	0	13	7	8	7	3	8	4	15	4	6	6	2	0	3	3	5	10	0	4	4	11	14	7	2	21	30	22	1	54	87	1	7	5	5	0
CHST2	0	0	0	0	0	0	0	0	0	0	0	0	0	0	0	0	0	0	0	0	0	0	0	0	0	0	0	0	0	0	0	0	0	0	0	0	0	0	0	0	0	0	0	1	0	0	0	0
PAQR9	0	0	2	0	0	1	0	0	0	0	0	0	0	0	0	0	0	0	1	0	0	0	0	0	0	0	0	0	0	0	0	0	0	0	0	0	0	0	0	0	0	0	0	0	0	0	0	0
PCOLCE2	9	5	4	27	0	4	0	3	0	0	0	0	0	0	0	0	2	2	1	0	6	1	0	1	3	2	0	0	0	0	0	0	0	1	0	4	0	1	1	0	0	15	1	1	14	3	2	1
TRPC1	0	0	0	2	0	1	0	0	0	2	0	0	0	0	2	0	0	0	0	0	0	0	0	0	0	0	2	0	1	2	3	2	0	1	0	1	0	0	1	0	0	3	0	3	6	7	1	3
PLS1	3	3	14	31	22	34	22	35	8	62	1	16	0	3	0	2	3	0	2	5	13	10	23	7	27	5	10	11	3	1	6	1	0	6	3	4	8	55	41	24	0	61	70	124	34	119	3	3
XRN1	48	23	43	40	32	23	20	47	7	11	1	10	7	41	15	12	22	6	11	12	13	11	11	5	25	7	8	6	5	24	17	16	17	38	53	27	13	70	71	28	1	59	71	40	30	21	49	34
GK5	5	2	2	2	1	1	1	0	1	7	1	5	1	9	1	0	1	3	1	1	0	2	1	1	0	0	4	0	1	9	11	47	3	3	0	0	0	2	5	2	1	0	4	25	11	14	51	23
TFDP2	4	5	3	8	6	3	5	6	2	7	0	1	1	3	3	0	3	0	1	0	1	4	1	2	6	0	6	3	3	0	3	1	2	3	3	2	1	4	3	0	2	32	26	66	35	26	0	3
ATP1B3	56	25	43	68	33	22	28	20	16	696	18	260	12	109	45	7	18	17	14	11	26	21	12	9	40	8	122	144	53	362	253	46	184	42	26	27	10	38	48	29	7	80	113	2051	803	938	363	389
RNF7	200	177	128	211	104	119	76	166	30	50	4	43	5	109	32	32	114	70	51	56	73	69	36	18	100	15	35	36	39	17	48	13	29	145	129	74	33	145	189	49	6	132	200	201	136	101	68	96
RASA2	87	27	60	84	41	30	23	60	15	10	3	5	3	23	18	11	10	17	22	12	13	9	7	7	33	6	6	9	13	33	42	24	33	60	27	25	11	33	51	33	0	57	66	69	34	46	65	56
SPSB4	0	0	0	0	0	0	0	0	0	0	0	0	0	0	0	0	0	0	0	0	0	0	0	0	0	0	2	0	0	0	0	0	0	0	0	0	0	0	0	0	0	0	0	0	0	0	0	0
SLC25A36	166	64	84	155	100	73	67	77	24	17	6	11	17	131	102	27	33	35	67	36	28	44	18	26	69	10	18	8	28	77	39	102	82	88	110	44	19	74	148	51	1	79	159	126	69	68	215	110
CLSTN2	13	18	12	20	28	14	16	7	10	0	0	2	0	19	5	4	9	9	4	5	13	5	13	13	20	4	1	1	1	0	1	2	5	14	15	4	6	13	39	14	1	29	40	5	7	2	5	5
RBP1	3	1	3	7	5	14	23	1	1	2	1	6	1	3	0	0	0	1	2	0	4	1	2	2	4	0	8	3	7	3	3	3	4	1	4	4	2	4	3	3	0	6	12	17	248	93	9	4
COPB2	442	260	441	438	413	357	288	320	135	30	7	25	12	138	65	134	228	152	125	115	125	160	230	123	338	69	26	25	39	50	92	67	51	395	369	418	125	474	685	287	7	451	606	146	83	75	161	101
MRPS22	42	16	6	30	12	8	15	15	2	23	5	16	0	5	6	1	1	5	2	5	4	5	7	3	13	2	14	8	14	75	57	4	9	6	9	9	7	27	24	13	0	111	166	92	104	58	67	57
FOXL2	0	0	0	0	1	0	0	0	0	0	0	0	0	1	0	0	1	0	0	1	0	0	2	0	0	0	0	0	0	0	0	0	0	0	0	0	0	0	0	0	0	0	0	0	12	5	0	0
PIK3CB	86	76	75	76	92	63	60	62	22	46	6	41	6	62	29	18	31	43	27	25	31	27	28	26	69	17	32	20	30	95	82	48	58	94	62	62	20	50	112	52	1	106	121	244	104	136	136	161
FAIM	3	0	1	7	2	2	1	2	0	3	0	3	0	3	1	0	2	0	1	1	2	1	0	0	1	0	4	1	2	0	1	0	0	2	0	0	0	5	2	1	0	5	14	13	17	2	0	4
MRAS	170	56	82	74	63	56	50	41	20	17	1	11	7	89	42	39	42	32	41	23	35	40	33	22	69	14	12	5	16	24	27	33	22	54	95	61	22	68	121	53	6	125	154	51	67	34	159	65
ARMC8	57	38	40	63	45	39	24	59	12	17	1	13	0	42	10	16	26	25	31	16	17	20	27	17	54	12	9	6	10	35	62	18	11	40	39	23	25	36	76	44	1	107	151	62	31	30	34	33
DBR1	128	64	122	215	138	127	83	98	33	12	4	10	5	67	24	31	51	27	54	45	110	58	58	32	106	34	21	15	34	118	27	28	40	124	80	79	59	127	224	139	4	973	1541	58	35	36	74	84
CLDN18	0	0	0	1	0	0	0	0	0	0	0	0	0	0	0	0	0	0	0	0	0	0	0	0	0	0	0	0	0	0	0	0	0	0	0	0	0	0	0	0	0	0	0	0	0	0	0	0
SOX14	0	0	0	0	0	0	0	0	0	0	0	0	0	0	0	0	0	0	0	0	0	0	0	0	0	0	0	0	0	0	0	0	1	0	0	0	0	0	0	0	0	0	0	0	0	0	0	1
IL20RB	1	0	0	0	0	0	0	0	0	0	0	0	0	0	0	0	0	0	0	0	0	0	0	0	0	0	0	0	0	0	0	0	0	0	0	1	0	0	0	0	0	0	1	6	0	1	0	0
NCK1	596	330	271	451	234	267	206	207	75	28	14	30	25	360	165	100	238	157	158	115	135	157	153	106	303	78	31	21	59	58	63	101	94	388	434	346	141	439	607	265	5	720	1146	139	96	107	279	139
SLC35G2	13	2	3	15	4	6	4	8	0	0	0	0	0	5	3	0	2	2	4	3	1	2	1	0	6	0	1	1	3	0	0	0	0	2	4	4	2	9	13	7	0	22	28	3	4	1	3	0
PCCB	97	51	65	72	85	45	49	26	21	46	1	19	2	31	8	23	34	22	30	14	23	24	26	18	43	7	11	11	11	19	12	2	9	47	41	32	15	47	89	75	2	95	142	120	74	60	30	13
EPHB1	3	0	1	2	1	2	0	0	1	0	0	0	0	0	1	0	0	0	0	0	0	0	0	0	0	1	0	0	0	0	0	0	0	0	0	0	0	1	0	1	0	2	1	0	0	0	0	0
ANAPC13	96	55	45	87	33	59	53	25	19	29	4	40	3	72	39	11	40	25	38	22	62	20	27	31	52	8	47	23	32	41	44	10	16	52	53	56	19	91	90	57	3	107	170	148	154	101	52	43
SLCO2A1	0	0	0	0	0	0	0	0	0	0	0	0	0	0	0	0	0	0	0	0	1	0	0	0	0	0	0	0	0	0	0	0	0	0	0	0	0	0	0	0	0	0	0	0	0	1	0	0
RAB6B	84	38	20	48	40	31	30	10	7	2	0	1	2	53	23	15	17	13	30	10	39	10	12	10	30	9	3	3	2	6	13	6	13	44	33	40	13	37	42	24	1	37	76	5	13	6	42	24
TF	1	0	0	0	0	0	0	0	0	0	0	0	0	0	0	0	0	0	0	0	0	0	0	0	0	0	0	0	0	0	0	0	0	0	0	0	0	0	0	0	0	0	0	0	16	2	0	0
LOC525947	8	4	8	8	8	6	3	3	0	1	1	0	1	4	1	0	3	2	0	1	6	5	8	1	8	1	1	1	1	2	0	1	0	4	0	3	1	0	10	4	0	8	37	0	0	2	2	1
TOPBP1	66	28	61	37	64	42	35	84	10	10	2	6	0	36	24	10	20	21	18	22	15	18	14	14	47	16	2	4	9	85	25	26	28	42	55	18	9	45	102	25	0	80	79	52	15	16	132	101
CDV3	20	11	18	29	35	32	16	24	6	5	0	5	2	31	12	3	9	9	11	12	14	11	11	10	20	6	3	1	7	38	13	40	21	13	11	18	5	34	50	22	1	64	55	10	18	21	39	105
TMEM108	95	21	40	74	55	35	43	69	6	1	1	1	0	25	16	3	18	14	19	7	29	11	11	16	22	9	5	3	5	4	13	7	11	39	42	37	11	33	113	27	1	85	107	12	9	7	13	28
NPHP3	5	2	1	4	8	7	3	5	1	0	0	1	0	5	0	1	1	3	0	0	1	2	0	3	1	0	0	0	0	2	0	0	1	1	3	3	0	4	6	0	0	5	7	0	3	2	5	2
UBA5	42	42	29	75	51	26	22	51	10	11	1	3	0	21	3	7	7	12	13	8	19	14	11	12	28	8	6	10	8	38	12	6	16	25	27	30	7	28	50	29	0	73	64	34	57	21	38	24
ACAD11	56	38	46	87	50	42	28	75	5	7	2	4	2	21	7	21	27	25	14	20	23	21	15	11	33	11	5	3	6	9	5	4	2	34	38	26	14	43	98	35	1	98	80	15	5	18	13	13
ACKR4	0	0	0	0	0	0	0	0	0	2	0	0	0	0	0	0	0	0	0	0	0	0	0	0	0	0	0	0	0	0	0	0	0	0	0	0	0	0	0	0	0	0	0	0	0	1	0	0
DNAJC13	107	42	66	49	37	53	38	64	25	15	0	10	5	90	26	25	48	26	46	32	18	33	25	32	69	19	16	6	9	20	11	23	18	68	99	71	24	89	157	59	1	134	158	67	24	34	60	40
ACPP	0	0	0	0	0	0	0	1	0	2	1	0	0	0	0	0	0	0	0	0	0	1	0	0	0	0	0	0	0	0	0	0	1	0	0	0	0	0	0	0	0	0	0	28	3	2	5	0
MRPL3	48	26	40	60	23	17	7	19	5	42	2	25	1	14	2	6	18	11	12	18	3	6	11	3	9	4	11	9	11	27	14	4	10	32	18	7	5	29	39	35	0	17	26	142	105	66	35	36
NUDT16	31	29	36	36	11	12	16	10	5	13	0	12	0	25	12	3	10	7	19	10	14	13	7	7	14	3	13	6	9	4	6	1	2	19	21	16	7	19	30	23	1	29	103	40	82	24	9	6
ATP2C1	0	0	1	0	1	0	1	0	1	0	0	0	0	1	0	1	0	0	0	0	0	0	0	0	0	0	0	0	0	4	5	0	0	1	1	0	0	0	0	0	0	0	0	6	6	2	4	7
PSMG1	484	293	229	617	198	202	176	63	72	41	9	26	15	253	91	51	140	82	104	100	246	156	127	105	281	72	48	38	56	106	158	43	50	206	270	161	105	286	286	192	5	680	738	172	188	144	188	323
BRWD1	63	47	92	73	127	151	108	74	41	18	0	11	2	39	10	14	46	40	37	36	25	48	55	40	138	35	13	4	4	13	32	15	12	76	81	44	33	69	178	68	1	187	229	58	54	29	46	28
HMGN1	196	114	139	181	148	55	71	48	24	86	6	138	11	131	32	51	85	72	64	30	95	54	53	54	79	14	71	59	48	19	36	19	33	159	157	121	60	203	200	73	10	245	396	463	592	331	82	55
LOC534913	50	19	34	42	14	22	16	21	5	11	2	14	2	16	4	4	14	11	16	6	20	8	8	3	20	7	1	8	9	1	1	1	12	21	22	20	16	31	29	15	0	48	51	47	26	30	6	8
GET1	457	259	463	505	296	168	186	74	94	24	11	29	14	263	86	54	156	106	128	167	225	237	200	144	226	79	53	24	48	169	83	57	124	336	235	283	193	370	301	268	5	635	763	111	94	72	206	188
LCA5L	1	0	1	1	0	0	0	0	0	0	0	0	0	1	1	0	1	0	1	0	0	0	0	0	0	0	0	0	0	0	0	0	1	0	0	0	1	0	1	0	0	1	1	0	0	0	1	0
SH3BGR	0	0	0	0	1	0	0	0	1	0	0	0	0	1	3	0	0	0	0	0	0	0	0	0	0	0	0	0	0	0	0	2	0	0	0	0	0	0	0	0	0	0	0	10	1	6	2	10
IGSF5	0	0	1	0	2	0	1	1	0	8	1	8	0	0	0	0	0	0	0	1	0	0	1	0	0	0	16	2	1	2	3	0	2	4	0	2	0	0	0	0	0	1	2	64	22	18	9	5
PCP4	7	1	6	1	0	3	0	2	1	0	1	1	0	1	3	1	0	0	0	2	3	0	0	2	1	2	0	1	1	0	0	1	0	0	0	2	0	2	1	0	0	0	12	1	3	0	1	0
BACE2	8	2	2	10	5	5	5	1	2	0	0	0	0	1	1	2	1	0	3	2	2	4	1	3	7	1	0	0	1	0	1	0	1	7	4	5	0	1	4	4	0	16	24	1	9	2	0	0
MX1	4	1	0	1	0	0	1	3	0	3	0	2	1	3	0	0	0	0	0	0	0	1	0	0	2	0	1	1	2	1	1	0	0	1	0	0	0	1	2	0	0	2	0	2	233	57	11	1
RIPK4	19	3	25	18	25	13	28	27	6	0	0	0	0	7	5	2	4	1	0	18	16	19	9	1	19	7	0	0	1	1	0	1	0	8	8	5	4	16	49	43	1	27	83	3	4	1	10	6
C2CD2	3	0	5	12	6	3	2	2	4	2	0	2	0	1	2	1	2	3	2	2	1	1	0	0	4	5	1	0	0	1	0	0	2	1	2	6	1	5	11	6	0	3	7	9	9	5	4	2
ZBTB21	78	30	60	26	55	23	28	45	7	1	1	1	2	39	7	11	11	20	33	13	8	12	11	11	22	5	3	0	3	14	10	13	11	34	35	14	4	28	61	30	1	44	89	6	4	5	74	30
ABCG1	1	0	0	0	0	0	0	0	0	0	0	0	0	0	0	2	0	0	0	0	0	0	1	0	0	0	0	0	0	1	0	0	0	2	0	0	0	0	0	0	0	0	0	0	0	0	1	0
TFF3	0	0	0	0	0	0	0	0	0	0	0	0	0	0	0	0	0	0	0	0	0	0	0	0	0	0	1	0	0	0	0	0	0	0	0	0	0	0	0	0	0	0	0	0	0	0	0	0
TFF2	0	0	0	0	0	0	0	0	0	0	0	0	0	0	0	0	0	0	0	0	0	0	0	0	0	0	0	0	0	0	0	0	0	0	0	0	0	0	0	1	0	0	0	0	2	0	0	0
RSPH1	0	0	0	0	0	0	0	0	0	0	0	0	0	0	0	0	1	0	0	0	0	0	0	0	0	0	0	0	0	0	2	0	0	0	0	0	0	0	0	0	0	0	0	0	1	0	0	0
WDR4	2	0	2	0	2	2	0	2	2	3	2	2	1	4	0	1	2	0	2	0	1	1	1	0	3	0	0	0	1	45	14	0	17	4	3	4	0	0	7	3	0	2	3	5	10	8	38	32
NDUFV3	155	43	71	162	110	82	109	81	35	80	10	68	1	48	27	51	61	31	72	41	108	49	81	48	132	17	50	33	32	69	109	15	39	143	77	87	41	128	174	101	2	183	333	193	148	118	95	124
PKNOX1	387	153	216	214	190	148	106	184	38	13	5	19	20	189	71	55	118	107	99	59	58	64	69	38	141	23	22	15	24	49	30	116	61	196	177	187	50	184	343	141	4	242	274	34	45	41	203	117
CBS	23	11	10	20	11	13	6	12	1	1	0	1	0	23	4	2	8	6	14	3	8	4	2	1	7	3	2	1	0	8	2	2	2	22	22	19	8	12	27	11	0	11	16	2	2	4	8	7
U2AF1	61	29	34	69	28	22	28	22	14	67	7	74	3	75	20	5	18	10	14	14	11	19	16	9	51	6	59	33	21	85	95	37	42	29	29	44	8	46	52	22	1	187	430	240	523	137	177	169
CRYAA	0	0	0	0	0	0	0	0	0	0	0	0	0	0	0	0	0	0	0	0	0	0	0	0	0	0	0	0	0	0	0	0	0	0	0	0	0	0	0	0	0	0	0	0	1	0	0	0
HSF2BP	97	32	38	94	47	53	55	26	31	6	3	11	1	48	26	16	25	24	27	14	37	28	24	17	55	9	16	6	13	8	28	6	6	62	64	59	12	68	98	59	2	125	132	24	27	18	41	35
PDXK	77	14	28	41	41	21	22	40	9	254	4	176	3	26	14	7	15	19	19	14	18	7	7	10	27	3	67	46	25	10	13	9	8	27	33	31	4	36	70	25	2	37	75	646	1288	383	61	47
CSTB	1023	579	682	1018	712	866	676	340	198	526	103	594	19	341	98	169	418	246	390	273	484	321	438	293	574	93	548	407	358	76	91	71	67	876	824	691	292	1254	1133	314	30	932	1113	2946	1960	1365	217	137
RRP1	103	40	40	61	65	33	36	27	11	6	1	10	3	82	31	7	18	16	17	13	20	19	24	10	29	8	9	2	7	84	25	8	16	52	63	60	19	44	83	28	2	32	63	23	48	21	50	89
AGPAT3	1	2	3	1	2	0	1	0	0	0	0	0	0	3	0	0	0	0	0	0	0	0	1	0	0	0	0	0	0	2	1	0	1	1	3	0	1	0	3	1	0	1	2	5	1	0	1	0
TRAPPC10	10	4	7	5	6	1	2	4	2	8	0	4	0	1	4	0	1	3	1	0	0	3	1	1	3	2	6	3	1	8	1	0	1	4	9	3	2	3	11	1	1	5	6	33	17	11	14	8
GATD3A	3	1	3	4	7	5	8	1	2	2	0	8	0	3	1	0	7	4	2	2	6	5	3	2	4	0	3	3	3	2	3	0	0	3	3	10	2	3	10	6	0	7	2	11	31	8	3	7
PFKL	1	1	1	2	2	2	1	1	1	9	0	4	0	3	1	1	2	0	0	0	2	3	2	0	2	0	0	2	3	2	1	0	1	2	1	0	1	1	3	0	0	0	4	35	241	70	0	4
CFAP410	4	6	2	5	1	3	4	2	1	6	2	9	0	6	3	1	2	1	1	4	2	0	2	1	7	1	7	5	7	82	79	0	10	3	0	1	0	2	7	2	1	5	2	34	44	16	69	55
LRRC3	1	1	0	0	0	0	1	1	0	0	0	0	4	35	13	1	0	1	0	0	0	1	0	2	1	0	0	0	1	3	1	13	6	0	0	3	0	1	0	0	0	1	2	1	10	1	5	5
LOC617218	0	0	2	4	4	0	0	0	0	0	0	0	0	3	0	1	0	0	1	1	1	0	1	0	1	1	0	0	1	0	0	0	0	1	5	2	0	2	4	0	0	0	2	0	0	0	0	0
TSPEAR	0	0	0	0	0	0	0	0	0	0	0	0	0	0	0	0	0	0	0	0	0	0	0	0	0	0	0	0	0	0	0	0	0	0	0	0	0	0	0	0	0	0	1	0	0	0	0	0
UBE2G2	39	15	15	20	27	17	16	11	6	83	7	92	7	30	14	5	6	11	9	11	16	4	12	3	20	2	79	42	29	152	235	18	78	20	18	22	9	20	26	12	4	57	64	209	357	133	167	285
SUMO3	107	43	23	66	40	40	28	7	10	37	4	17	2	19	13	6	43	25	22	8	27	18	23	17	51	5	14	16	15	14	16	5	13	63	19	21	21	19	56	45	1	41	68	172	156	77	23	23
PTTG1IP	122	34	67	151	100	74	77	74	16	83	3	49	6	45	10	16	39	27	18	20	59	29	31	31	61	21	29	14	22	72	17	10	11	63	45	44	30	75	137	85	3	106	135	185	187	193	22	31
FAM207A	13	6	11	17	9	8	6	3	2	17	6	21	7	92	38	1	10	9	4	4	3	2	8	4	23	0	11	4	16	251	119	64	50	5	11	10	5	5	15	7	3	4	11	36	61	31	197	139
POFUT2	8	8	8	15	6	8	10	5	1	1	0	3	4	8	8	0	7	3	4	5	7	4	8	0	13	4	3	2	2	39	9	9	2	17	6	2	7	7	13	18	0	10	30	18	55	33	23	15
SLC19A1	4	1	1	3	2	6	0	3	2	0	0	0	0	1	1	0	1	1	2	1	3	2	0	0	3	3	0	0	1	2	0	0	0	5	3	4	1	1	2	1	0	3	10	3	5	1	1	0
PCBP3	0	0	0	1	2	0	0	1	0	2	0	3	2	28	13	0	0	3	1	0	0	0	0	1	1	0	1	0	0	2	0	33	6	0	0	3	0	1	3	1	0	1	1	15	13	2	10	9
COL6A1	0	0	0	0	0	0	0	0	0	0	0	0	0	0	2	0	0	0	0	0	0	0	0	0	0	0	0	0	0	0	0	0	0	0	0	0	0	0	0	0	0	0	0	1	3	1	0	0
COL6A2	1	0	0	2	2	1	2	0	0	0	0	0	0	0	0	0	1	0	0	0	0	0	0	0	0	0	2	0	0	0	0	0	0	0	0	0	0	1	0	0	0	0	0	0	9	7	0	0
SPATC1L	0	0	0	0	2	1	1	0	2	0	0	0	0	3	0	0	1	0	1	0	0	0	0	0	0	0	0	0	0	0	0	0	1	0	0	0	1	0	0	0	0	0	2	0	0	0	0	0
LSS	58	16	23	37	44	12	29	36	4	4	0	3	2	36	6	4	14	15	9	5	10	7	7	5	9	9	3	2	3	1	3	1	3	20	28	18	3	22	62	11	1	34	46	6	11	17	28	6
MCM3AP	14	5	3	1	12	7	11	10	1	1	1	0	0	6	1	2	5	2	4	7	4	4	2	0	12	2	0	2	6	3	2	2	2	13	10	13	3	8	17	7	0	22	31	7	0	5	28	18
YBEY	3	0	4	3	3	8	7	3	3	21	4	25	0	1	2	1	1	1	1	2	2	2	9	4	6	2	15	8	8	6	2	1	10	4	1	1	0	5	8	5	0	12	19	74	100	26	21	17
S100B	140	69	115	177	45	70	56	82	27	4	1	8	7	137	41	26	50	39	36	24	49	36	52	51	110	19	14	8	21	8	31	16	10	49	79	70	32	87	81	80	3	186	252	21	29	17	84	152
PRMT2	18	21	23	25	30	18	7	4	8	6	1	7	0	19	2	6	19	13	16	11	18	14	18	7	26	7	10	3	4	5	11	5	9	23	14	19	18	16	20	23	0	26	44	12	25	12	15	6
FBXO25	246	144	157	229	165	140	109	149	48	24	13	24	36	178	43	87	85	89	68	104	97	92	85	82	160	35	24	14	39	90	55	43	41	188	175	152	82	294	251	148	7	349	445	76	79	55	182	154
SETD4	7	0	5	2	1	0	4	6	0	7	0	2	1	5	2	1	0	0	3	0	2	0	2	0	5	0	2	2	2	12	15	3	1	4	2	2	0	3	5	4	1	0	4	10	4	10	19	28
CBR1	18	14	21	21	11	7	4	8	5	6	0	2	0	17	6	3	5	4	2	6	8	6	2	1	7	7	9	1	2	5	25	3	2	22	12	12	3	16	20	8	0	23	50	25	18	20	19	18
MGC127133	0	1	0	1	3	0	0	2	0	3	0	7	0	11	20	0	0	1	0	0	0	0	0	0	1	0	4	5	0	12	56	1	35	1	0	0	0	0	5	0	1	1	1	7	3	8	57	48
CBR3	7	0	7	7	3	5	8	0	4	2	0	3	1	16	7	1	3	0	0	1	2	1	3	0	7	1	9	0	2	15	16	1	1	2	7	5	1	5	3	8	0	4	5	23	20	5	23	25
CHAF1B	51	9	8	32	18	11	8	17	4	6	0	0	0	13	5	2	7	3	10	3	1	2	4	2	5	0	1	0	2	5	8	2	0	6	9	18	3	17	42	9	0	14	15	7	13	5	9	11
PIGP	73	23	34	72	45	32	48	11	15	11	6	7	2	36	19	17	28	16	30	10	35	13	27	10	46	10	21	15	9	7	6	5	3	32	47	41	14	37	35	47	1	65	79	62	69	50	20	18
TTC3	8	14	18	9	7	4	5	12	2	0	0	2	0	13	0	6	3	2	3	3	7	2	1	5	16	1	2	0	0	1	2	2	3	2	9	7	2	10	20	4	0	18	12	5	4	3	3	7
VPS26C	181	42	88	151	129	65	59	42	36	5	3	6	7	46	38	17	60	41	32	33	40	21	29	29	23	11	7	4	6	14	3	26	12	62	105	81	20	58	161	73	2	43	140	13	18	20	73	30
DYRK1A	26	9	10	17	23	10	16	28	3	1	0	1	1	14	11	1	10	9	8	5	6	7	4	2	14	1	0	0	3	1	1	6	3	18	21	14	5	17	41	5	0	17	23	7	6	4	17	9
KCNJ15	0	0	0	0	1	0	1	0	0	0	0	0	0	2	0	0	0	0	0	0	0	0	0	0	0	0	0	0	0	0	0	0	0	0	1	2	0	0	4	1	0	0	0	0	0	0	0	0
ETS2	1	0	0	1	0	1	0	0	0	0	0	2	0	0	0	1	0	0	0	1	1	0	1	0	2	0	0	0	0	0	0	0	1	0	0	0	0	0	2	0	0	0	1	2	2	3	3	4
PIK3R4	9	5	4	8	7	10	7	10	1	0	1	1	1	9	1	5	9	2	2	3	0	3	3	5	7	2	0	0	0	2	0	1	1	5	5	7	1	6	24	1	0	7	5	2	4	0	4	1
CAPN7	131	59	86	78	121	96	57	61	23	2	6	4	5	62	26	27	61	45	46	31	29	49	28	42	90	18	4	5	12	11	9	15	17	99	75	70	22	77	175	76	3	148	161	29	21	18	37	34
SH3BP5	38	15	19	30	30	13	14	16	6	1	0	4	1	59	4	7	15	5	7	9	10	6	15	7	34	7	2	0	3	3	2	2	1	20	27	18	9	15	63	36	0	64	67	1	10	4	22	10
METTL6	224	90	69	190	49	47	30	41	12	11	4	10	3	75	20	27	32	51	24	13	40	29	15	22	60	6	13	12	21	55	66	15	18	97	95	43	25	118	83	51	1	278	340	34	58	35	71	100
EAF1	3	1	2	4	2	2	3	4	1	0	1	0	0	10	2	1	1	2	3	1	1	0	2	2	2	0	0	0	4	3	4	2	3	5	2	6	2	5	5	1	0	2	5	1	2	1	11	6
BTD	7	1	4	11	5	6	5	3	1	1	0	1	0	5	2	0	3	2	2	1	3	1	5	2	1	3	1	1	0	4	4	7	4	2	9	5	1	5	5	12	0	7	11	9	2	3	1	17
HACL1	45	32	30	93	45	43	39	27	16	2	0	3	1	15	5	5	13	8	9	9	35	16	24	11	52	15	5	2	7	7	9	2	2	48	39	32	19	29	90	61	4	170	229	21	10	7	10	15
ANKRD28	0	0	0	0	0	0	0	0	0	0	0	2	0	0	0	0	0	0	0	0	0	0	0	0	0	0	0	0	0	0	0	0	0	0	0	0	0	0	0	0	0	0	0	0	0	0	0	0
DPH3	134	38	47	84	68	47	39	76	11	15	6	14	8	134	59	20	38	28	26	19	30	33	23	23	46	15	23	16	25	306	298	34	133	66	83	63	17	86	122	40	5	117	139	79	85	45	445	476
OXNAD1	0	0	0	0	0	0	0	0	0	0	0	0	0	0	0	0	0	0	0	0	0	0	0	0	0	0	1	0	0	0	1	0	0	0	1	0	0	0	0	0	0	0	1	1	2	1	0	1
DAZL	369	267	244	413	132	585	88	243	27	5	5	15	25	411	140	31	125	133	77	140	112	58	73	6	111	99	10	11	29	37	24	49	55	148	193	52	46	165	331	126	3	784	68	20	33	30	116	35
PLCL2	2	0	1	0	0	0	0	2	0	0	0	0	0	0	0	0	0	1	0	0	0	0	0	0	0	0	0	0	0	0	0	0	0	0	1	0	0	0	0	0	0	0	0	1	4	1	0	0
TBC1D5	8	4	2	5	4	2	4	4	0	0	0	0	0	1	4	1	1	3	2	0	2	1	0	1	3	1	3	1	1	0	0	1	0	2	2	6	2	6	7	1	0	7	9	4	4	1	1	0
SATB1	8	2	10	6	7	3	3	3	0	0	0	0	1	4	1	2	5	3	4	3	1	4	1	5	4	1	1	0	0	1	0	0	0	5	6	5	0	6	11	3	0	7	17	1	1	0	5	7
RAB5A	6	7	4	4	1	2	1	2	0	3	0	0	0	8	2	1	1	1	4	1	1	2	0	0	1	1	1	0	0	3	4	8	5	3	5	1	1	1	5	0	0	3	6	1	1	1	8	10
SGO1	725	312	327	685	429	482	300	641	111	32	13	36	52	332	138	185	188	206	184	196	222	183	239	201	371	74	55	30	90	260	94	130	74	404	525	441	170	576	853	340	6	956	1083	134	94	89	390	227
ZNF596	37	8	10	11	14	29	7	32	6	0	0	0	3	30	11	11	15	6	12	3	18	12	11	8	12	3	3	3	2	5	3	8	4	17	40	15	4	22	77	9	1	11	25	7	7	3	13	5
KPNA6	241	62	70	112	105	65	90	107	20	15	10	19	58	317	245	20	36	21	33	10	22	29	23	17	46	11	16	10	37	353	199	289	294	64	72	51	20	69	163	67	5	75	82	67	58	46	734	628
TMEM39B	24	6	14	31	12	9	10	5	3	2	0	2	0	9	4	4	2	8	5	0	12	3	8	4	13	4	0	1	1	7	5	2	2	16	11	9	4	8	25	4	0	12	17	13	12	7	15	14
KHDRBS1	33	15	32	30	23	20	14	19	6	1	0	5	3	29	6	5	9	11	27	10	10	11	8	7	27	7	1	2	3	9	4	14	5	31	23	21	6	16	65	19	2	69	94	14	11	8	40	17
ASMT	0	0	0	0	0	0	0	0	0	0	0	0	0	0	0	0	1	0	0	0	0	0	0	0	0	0	0	0	0	0	0	0	0	0	0	0	0	0	0	0	0	0	0	0	0	0	0	0
MCC	20	6	11	10	21	10	13	18	5	0	1	0	0	10	7	3	2	2	4	3	5	6	3	3	7	2	1	2	3	0	1	1	4	9	10	6	4	10	35	18	0	16	33	5	3	2	11	6
DCP2	214	80	117	209	165	110	122	128	29	24	5	22	20	274	140	52	88	66	70	61	70	62	66	38	156	38	47	22	46	491	292	246	266	199	145	146	68	259	263	112	5	229	285	105	106	96	751	472
REEP5	20	7	29	38	6	10	7	20	1	38	2	31	7	36	16	5	10	5	6	6	4	5	8	8	13	1	23	20	13	49	208	40	84	15	19	12	2	11	36	12	2	24	21	142	132	108	257	268
SRP19	582	313	384	617	272	302	205	203	85	73	18	68	35	522	260	98	261	124	161	162	192	186	140	89	285	59	71	46	87	460	375	214	429	349	346	218	145	458	341	203	14	583	884	199	219	153	953	413
APC	3	1	4	6	4	5	3	6	4	2	0	2	0	0	1	1	3	1	1	1	3	1	0	5	7	0	3	1	1	4	1	1	3	2	1	2	2	1	9	4	0	13	23	14	4	6	7	2
EPB41L4A	128	44	63	69	82	65	47	110	18	7	1	2	2	59	21	13	39	35	25	30	23	17	29	18	49	17	4	4	7	4	7	21	12	79	69	95	26	72	167	61	2	150	144	24	27	16	65	26
NREP	5	2	3	3	0	6	3	5	0	0	0	1	0	0	0	1	1	0	1	0	4	1	0	1	0	0	3	1	0	0	0	0	0	1	2	1	0	0	4	4	0	2	6	1	36	13	0	0
YTHDC2	21	9	20	8	13	16	9	23	2	2	0	3	1	13	0	6	5	8	7	4	5	6	5	7	11	2	2	1	4	4	9	5	8	4	12	6	4	14	28	10	0	34	44	12	8	10	23	11
KCNN2	21	5	38	18	10	8	8	13	2	0	1	0	0	5	2	0	6	1	5	4	3	5	2	3	5	1	1	0	2	2	1	2	4	9	11	5	4	4	16	9	0	41	63	1	3	0	10	13
TRIM36	2	0	1	1	0	1	1	1	0	0	0	0	0	3	0	0	1	0	2	0	0	0	0	0	0	0	0	0	0	0	0	0	0	0	0	0	0	0	0	0	0	2	0	1	0	0	0	0
PGGT1B	178	117	150	238	138	120	105	112	31	17	1	7	7	111	36	42	84	55	45	63	106	83	60	75	125	22	15	7	19	47	33	29	17	155	188	149	57	229	277	172	3	447	524	46	39	35	109	78
CCDC112	6	6	10	9	10	2	5	14	1	3	0	6	3	31	21	4	1	1	1	2	0	1	1	3	7	1	4	2	11	30	22	45	43	4	2	0	2	15	12	4	1	35	28	18	20	10	182	47
FEM1C	150	74	121	97	112	107	62	94	30	12	0	10	17	190	69	41	85	73	67	47	56	40	38	22	57	16	13	6	10	117	29	91	71	122	149	111	30	78	219	60	2	174	186	21	19	15	292	134
TICAM2	4	6	1	4	2	3	4	3	1	3	0	1	3	10	4	4	2	0	1	2	1	1	2	1	3	0	2	1	5	32	10	3	22	5	4	3	0	3	5	0	1	2	6	7	9	4	159	60
TMED7	102	47	65	141	67	157	87	218	34	46	7	43	16	105	54	10	38	37	31	23	74	25	45	33	93	22	22	33	25	175	30	61	95	78	61	63	30	99	123	83	7	715	1035	254	116	117	324	157
CDO1	218	72	89	182	60	46	61	103	24	8	0	10	8	61	30	16	76	56	61	28	56	34	31	22	76	16	16	4	18	19	20	13	19	109	89	92	34	106	141	69	4	237	248	30	35	44	51	33
AP3S1	57	15	29	41	32	18	13	10	6	5	0	8	3	33	20	8	29	25	25	12	30	23	5	6	9	2	5	4	6	40	31	16	20	54	21	56	10	25	40	17	4	81	92	37	35	25	52	68
ATG12	147	77	72	148	69	50	48	75	23	41	13	41	16	157	115	24	50	28	52	28	80	28	34	33	98	21	43	29	36	373	370	171	241	121	63	61	33	103	110	72	4	185	274	182	129	97	579	563
LVRN	0	0	0	0	1	0	0	0	0	0	0	0	0	0	0	0	0	0	0	0	0	0	0	0	0	0	0	0	0	0	0	0	0	0	0	0	0	0	0	0	0	0	0	0	4	1	0	0
ARL14EPL	3	1	3	5	2	1	2	0	0	8	1	4	0	0	0	0	1	1	2	0	2	0	3	2	1	0	8	2	4	4	4	1	0	0	1	3	1	1	1	1	1	4	9	20	13	5	6	12
KIAA1191	310	127	174	218	191	88	153	82	39	35	18	33	63	611	252	51	91	88	121	38	62	59	46	63	118	33	47	21	70	1560	282	528	626	267	291	130	42	67	296	199	10	235	379	105	113	89	1920	818
THOC3	276	221	203	283	202	261	163	69	47	26	8	35	6	223	81	53	148	89	83	69	146	112	115	73	247	45	30	23	45	103	90	31	51	163	255	165	79	306	256	138	3	428	583	86	106	62	192	110
CPLX2	0	0	0	0	0	0	0	0	0	0	0	0	0	0	0	0	0	0	0	0	0	0	0	0	1	0	0	0	0	0	0	0	0	0	0	0	0	0	0	0	0	0	1	0	0	0	0	0
SFXN1	15	5	6	9	16	12	7	12	3	5	0	2	1	5	6	2	4	1	3	4	6	4	4	2	3	0	7	4	1	20	33	0	5	8	8	13	6	13	13	8	0	15	32	46	30	8	34	37
DRD1	1	0	0	0	0	0	0	0	0	0	0	1	0	2	2	0	0	0	0	1	0	0	0	0	0	0	0	0	0	0	0	1	0	0	0	0	0	0	0	0	0	0	0	0	0	0	1	2
HMGCR	42	19	33	33	40	44	46	64	8	33	2	20	3	31	23	6	12	9	9	15	10	14	14	18	52	11	7	8	8	124	56	14	42	34	28	26	17	63	64	23	1	90	123	180	86	107	150	143
COL4A3BP	67	42	32	34	75	58	46	39	18	17	1	9	9	71	24	19	33	35	36	28	25	21	23	25	70	18	10	6	8	52	26	35	32	81	72	80	21	34	158	53	1	123	172	53	63	41	137	84
POLK	11	2	25	9	16	9	3	8	3	1	0	0	2	8	5	2	3	0	1	1	3	1	5	2	9	1	2	2	2	19	19	3	6	12	1	4	5	27	14	12	1	16	11	11	7	10	36	14
POC5	170	102	157	248	146	138	105	156	53	11	1	18	9	107	48	51	99	56	68	68	108	82	70	56	188	47	17	10	34	138	101	19	73	163	217	148	80	280	334	203	3	565	900	41	36	44	194	128
SV2C	0	0	0	0	0	0	0	0	0	0	0	0	0	0	0	1	0	0	0	0	0	0	0	0	0	0	0	0	0	0	0	0	0	0	0	0	0	0	0	1	0	0	0	0	2	0	0	0
F2RL2	0	1	0	0	0	0	0	0	0	0	0	0	0	0	0	0	0	0	0	0	0	0	1	0	0	0	0	0	0	0	0	0	0	0	1	0	0	0	0	0	0	0	0	3	0	1	0	0
F2R	24	3	6	13	7	8	8	6	0	2	0	3	1	5	2	0	4	6	9	6	5	4	3	1	10	3	1	3	1	2	8	2	3	13	8	10	4	9	36	9	1	25	36	11	18	1	7	3
F2RL1	98	30	92	95	46	42	32	38	21	26	1	6	2	58	19	20	49	43	34	21	61	24	18	9	42	6	10	8	7	69	10	5	13	58	88	55	26	63	157	56	1	122	218	120	38	56	63	77
S100Z	43	22	24	73	29	25	27	10	10	0	0	1	2	13	5	6	12	7	14	14	28	24	9	9	56	13	9	2	6	5	7	3	0	30	23	21	1	65	42	17	3	68	49	7	9	4	9	5
AGGF1	36	14	18	29	34	30	21	34	13	8	3	6	2	49	19	15	13	10	7	17	17	12	15	10	18	5	7	3	9	30	15	17	31	42	40	32	13	22	67	22	1	66	77	35	20	26	95	52
WDR41	0	0	1	0	0	0	1	0	0	9	0	1	0	0	0	0	0	1	0	0	0	0	0	0	0	1	3	0	1	0	3	1	0	4	0	3	0	1	0	0	0	0	1	29	25	16	0	2
OTP	0	0	0	0	0	0	0	0	0	0	0	0	0	0	0	0	0	0	1	0	0	0	0	0	0	0	0	0	0	0	0	0	0	0	0	0	0	0	0	0	0	0	0	0	0	2	0	0
TBCA	236	94	140	280	203	160	136	129	59	185	45	189	7	86	68	40	83	60	53	72	131	60	106	78	202	39	203	145	97	16	165	31	39	104	135	114	85	273	225	141	7	599	902	717	600	501	103	97
AP3B1	149	57	52	75	105	73	70	118	19	18	4	10	7	59	27	30	48	34	30	21	27	26	19	22	66	15	22	12	14	41	53	22	23	78	68	76	17	74	180	59	3	118	137	96	33	34	76	42
SCAMP1	135	64	75	92	70	29	29	51	26	6	2	2	3	56	36	18	38	39	42	27	29	28	36	27	58	8	3	4	5	27	16	11	13	111	73	66	27	62	103	33	2	90	137	25	36	19	40	65
LHFPL2	6	3	3	2	6	2	4	3	1	3	0	1	0	4	2	0	1	2	3	2	4	3	1	3	1	0	0	0	1	0	0	0	0	4	4	2	2	5	6	1	0	6	4	5	18	6	0	6
ARSB	20	8	31	43	34	27	20	35	4	0	0	0	0	11	5	2	6	5	5	7	4	8	5	4	15	4	0	0	1	1	3	1	1	11	14	17	6	12	48	16	0	46	80	12	8	4	8	4
DMGDH	4	1	1	4	11	7	3	1	2	0	0	0	0	2	1	3	3	2	0	1	2	3	7	0	2	1	0	0	0	0	0	0	0	4	1	1	0	0	0	1	0	1	9	1	0	0	4	0
BHMT	0	1	0	0	0	0	0	0	0	0	0	0	0	0	0	0	0	0	0	0	0	0	0	0	0	0	0	0	0	1	0	0	0	0	0	0	0	0	0	0	0	0	0	1	10	0	0	0
HOMER1	14	2	11	6	6	8	6	1	2	0	0	2	0	16	3	3	5	2	7	1	2	4	7	1	1	0	2	2	2	2	1	11	7	11	11	7	2	12	11	2	0	9	16	3	7	2	15	1
TENT2	230	109	102	189	113	142	90	102	26	38	5	25	31	214	146	53	83	48	66	28	69	49	38	26	92	21	28	20	43	660	269	164	232	155	166	90	31	120	191	81	5	311	325	189	83	71	843	754
CMYA5	3	2	2	2	3	1	1	1	0	0	0	0	0	3	1	0	2	1	2	0	0	1	3	0	3	1	0	0	0	2	0	0	0	6	0	0	0	0	1	0	0	10	3	0	0	1	1	1
THBS4	15	10	16	23	13	23	22	13	8	1	0	0	0	9	2	4	6	5	5	8	12	12	3	5	14	2	0	0	4	0	3	0	2	21	19	25	6	12	22	13	0	34	74	2	2	3	6	1
GNPNAT1	136	81	108	189	112	91	56	116	23	9	4	10	1	48	14	17	65	53	45	48	94	63	40	35	116	28	15	4	18	20	8	7	21	115	100	64	58	147	171	72	1	250	370	74	69	33	41	16
STYX	112	53	53	103	51	21	26	32	16	8	1	7	6	66	20	8	33	28	11	24	40	22	16	4	34	7	7	5	10	61	34	50	78	69	59	46	27	68	90	24	0	55	74	37	37	23	109	113
PSMC6	86	49	59	101	31	55	15	40	14	54	1	41	16	84	43	19	38	36	25	19	19	29	26	10	41	4	17	31	18	253	178	30	120	72	61	23	19	106	66	25	4	77	122	175	144	143	386	312
ERO1A	28	10	7	12	8	5	9	8	4	8	1	5	0	8	0	4	5	5	6	3	8	6	2	2	11	2	3	5	0	2	5	3	4	17	8	13	5	15	11	4	0	22	34	113	118	49	29	16
TXNDC16	18	2	5	17	16	18	7	25	7	28	3	43	1	9	2	3	7	3	5	2	7	4	4	7	12	3	9	13	3	19	15	3	15	9	8	16	1	7	22	5	0	17	19	102	48	77	37	49
PTGER2	1	0	0	0	0	0	0	0	0	0	0	0	0	0	0	0	0	0	0	0	0	0	0	0	0	0	0	0	0	0	0	0	0	0	0	0	0	0	0	0	0	0	0	1	0	0	0	0
SPG21	464	206	293	407	313	158	141	63	65	15	5	13	9	304	146	79	179	153	177	98	208	119	110	100	174	41	18	14	42	22	21	53	81	385	318	276	81	255	394	259	10	641	925	46	73	49	167	122
MTFMT	56	30	34	60	19	25	22	22	5	14	1	2	2	28	9	4	7	12	4	3	8	3	9	7	16	5	3	2	6	21	5	2	6	8	21	17	12	22	26	14	1	72	102	10	8	7	51	16
SLC51B	2	0	0	3	1	0	1	1	0	0	2	1	0	0	0	2	0	0	3	0	1	0	2	1	0	0	1	0	0	0	0	0	0	1	0	0	1	1	1	0	0	0	1	0	1	1	1	0
RASL12	23	10	10	37	1	6	10	13	0	0	0	0	1	18	1	0	1	8	1	0	6	0	0	2	7	7	2	0	1	0	2	2	0	2	8	4	5	1	19	10	0	12	1	0	0	2	11	2
PDCD7	34	11	17	45	12	14	12	27	4	2	1	0	0	18	7	2	4	5	15	3	9	5	12	5	15	4	2	1	2	3	0	3	6	6	23	11	6	12	35	23	0	24	66	5	7	3	15	20
PARP16	245	96	205	413	290	154	183	160	94	12	2	7	5	97	52	35	135	87	102	86	110	72	77	53	139	71	11	5	15	10	8	25	13	135	201	97	59	90	311	231	6	469	765	23	32	20	39	41
DPP8	9	6	3	5	8	2	6	12	0	0	0	4	0	5	2	1	3	3	3	5	2	1	2	1	8	2	3	1	1	3	1	1	0	12	8	3	0	10	12	3	0	6	11	1	2	3	5	0
HACD3	153	64	72	198	109	92	80	119	24	10	0	5	1	24	16	34	39	36	25	30	62	35	62	22	123	26	10	8	12	8	12	22	8	67	75	77	37	123	173	88	2	196	288	51	42	54	54	29
INTS14	65	24	30	77	36	19	20	45	5	7	0	2	2	15	5	8	24	11	18	10	22	12	7	10	26	4	4	1	5	12	2	4	7	41	44	22	10	14	72	29	0	73	104	17	14	9	15	11
SLC24A1	0	0	0	0	0	0	0	1	0	0	0	0	0	0	0	0	0	0	0	0	0	0	0	0	0	0	0	0	0	0	0	0	0	0	0	0	0	0	0	0	0	0	0	0	0	0	0	0
DENND4A	3	0	1	0	0	1	1	0	0	0	0	0	0	0	0	0	0	0	0	1	0	0	1	0	0	0	0	0	1	0	0	0	1	0	1	1	0	0	2	0	0	2	1	0	1	0	0	0
RAB11A	1040	861	763	1229	1095	948	940	714	372	263	41	219	67	445	434	321	646	380	348	322	644	605	609	526	918	226	164	129	173	997	797	506	563	779	742	692	495	942	1151	969	36	1870	2188	1059	772	588	1644	1196
DIS3L	36	8	18	25	30	20	27	25	7	8	1	4	7	63	19	4	12	13	18	10	9	17	9	9	28	5	5	3	7	122	26	44	54	26	22	14	5	13	51	20	1	36	49	25	23	15	209	93
TIPIN	224	199	143	353	193	260	121	204	67	9	7	28	33	161	77	49	73	54	70	62	95	93	108	66	182	58	23	10	42	129	114	75	88	196	177	131	53	444	301	147	6	469	469	82	39	68	347	170
MAP2K1	70	40	48	77	62	43	46	17	20	4	1	2	1	28	9	13	21	12	33	26	20	39	26	18	61	11	3	1	5	19	3	3	5	31	55	24	9	26	109	46	3	98	98	23	35	20	13	12
SNAPC5	7	2	2	11	9	4	5	3	0	6	2	6	17	51	40	2	2	1	2	0	4	2	1	6	1	0	9	8	12	101	76	170	184	9	3	3	2	10	10	2	2	12	5	17	22	15	232	202
ZWILCH	145	62	47	121	73	45	85	65	14	8	7	10	3	81	34	23	37	30	35	32	53	40	39	18	39	10	17	16	11	56	31	18	13	131	106	71	39	97	125	85	1	109	182	62	40	38	82	36
RPL4	888	388	329	568	362	289	249	191	126	790	54	584	86	725	484	89	295	293	265	138	247	193	163	117	325	76	279	351	225	1547	1139	490	543	681	570	638	166	387	642	261	25	727	898	3074	1667	1634	1827	1641
SMAD6	4	0	1	1	0	0	0	0	0	0	0	0	0	0	0	0	0	0	0	0	1	0	0	0	1	0	0	0	0	0	5	0	0	0	1	0	0	0	1	0	0	0	0	1	9	2	2	0
SMAD3	11	1	6	9	6	5	2	4	2	1	0	1	0	2	1	0	2	0	1	0	0	6	0	1	3	1	0	1	1	0	1	2	1	5	6	2	0	1	7	6	0	2	10	8	25	8	2	5
AAGAB	63	22	35	48	22	27	18	17	9	19	1	16	4	28	19	15	19	17	23	5	22	19	13	16	39	3	10	10	13	16	34	6	6	35	34	27	13	52	56	22	2	25	49	85	52	71	37	30
MAP2K5	7	2	2	6	0	1	2	4	1	4	1	1	0	4	1	0	3	3	2	1	2	1	2	0	1	0	2	3	2	1	0	3	0	2	3	2	0	1	8	2	0	4	3	5	11	11	4	1
PIAS1	284	90	208	322	328	318	262	457	110	22	12	35	15	158	86	37	75	80	59	107	193	110	140	112	240	99	28	27	55	214	166	92	176	276	167	202	93	471	773	292	8	826	1295	123	83	90	379	350
CALML4	13	4	23	19	2	2	23	3	4	1	1	3	1	31	6	0	7	0	10	4	36	0	0	4	8	1	7	0	6	5	5	5	4	65	22	11	0	34	3	14	0	32	4	13	11	8	30	21
CLN6	29	18	11	32	19	6	8	12	6	1	1	1	1	12	2	1	3	6	10	3	11	8	4	3	13	4	5	1	2	3	6	6	2	6	28	14	1	8	34	20	0	13	26	13	9	9	16	9
FEM1B	36	17	17	14	26	19	9	18	4	3	0	2	1	17	5	17	12	14	12	8	7	9	7	7	16	3	2	0	2	9	4	5	11	30	23	18	5	11	58	12	0	30	29	13	16	14	15	12
ANP32A	28	8	17	22	12	14	15	11	3	25	2	16	2	30	11	4	20	10	10	7	12	7	6	5	13	2	10	11	8	3	3	6	11	15	15	18	10	28	23	10	1	29	52	52	52	56	31	10
SPESP1	25	9	7	32	19	12	15	15	10	2	3	2	1	11	13	7	11	4	11	8	14	8	7	10	12	4	3	1	3	1	2	3	0	20	9	12	6	35	29	20	1	34	84	3	1	1	2	3
GLCE	3	0	0	0	0	1	1	0	0	0	0	1	0	2	0	1	2	0	0	1	0	1	0	0	0	0	0	0	0	0	0	0	0	2	2	0	0	0	1	0	0	1	0	0	0	0	1	0
KIF23	106	48	68	69	83	78	59	81	24	7	2	3	6	80	39	32	49	47	39	31	11	35	48	25	62	17	9	5	12	73	39	33	49	67	62	83	24	54	124	69	2	190	245	22	20	14	193	73
RPLP1	530	226	275	486	354	333	345	401	191	3454	780	4736	222	699	438	76	134	148	149	96	226	133	228	146	346	70	2204	2536	966	3597	3824	1219	1743	314	262	286	155	296	491	279	59	1695	1839	9367	5525	6014	4007	4493
TLE3	0	0	0	0	0	0	0	0	0	3	0	1	0	0	0	0	0	0	0	0	0	0	0	0	0	0	0	0	0	0	0	0	0	0	0	0	0	0	0	0	0	0	0	1	0	0	0	0
UACA	0	0	0	0	0	0	0	0	0	0	0	0	0	0	0	0	0	0	0	0	0	0	0	0	0	0	0	0	0	0	0	0	0	0	0	0	0	0	0	0	0	0	0	0	0	1	0	0
LARP6	0	0	0	0	0	0	0	0	1	0	0	0	0	0	0	0	0	0	0	0	0	0	0	0	0	0	0	0	0	0	0	0	0	0	0	0	0	0	0	1	0	0	0	3	1	0	0	0
THAP10	4	0	2	2	2	0	0	0	0	0	0	0	0	2	2	1	1	0	3	0	3	2	1	0	3	0	0	0	0	0	0	0	0	5	0	2	0	4	1	1	0	7	4	0	0	1	6	3
LRRC49	15	17	10	6	2	17	5	8	0	0	1	0	0	19	6	0	5	2	4	3	1	4	4	3	5	1	1	1	4	5	9	1	5	9	12	10	4	15	11	3	0	18	31	2	3	3	12	17
THSD4	0	0	0	0	0	0	0	0	0	0	0	0	0	0	0	0	0	0	0	0	0	0	0	0	0	0	0	0	0	0	0	0	0	0	0	0	0	0	0	0	0	0	0	0	3	0	0	0
NR2E3	7	1	1	3	1	0	1	0	0	0	0	0	0	0	0	0	0	1	1	0	0	0	3	1	1	0	0	0	0	0	1	0	0	0	5	0	0	0	1	0	0	1	7	0	0	1	0	0
PKM	231	131	177	299	325	166	236	258	59	155	5	67	8	85	54	20	74	45	81	44	111	78	106	72	248	55	66	46	46	27	41	30	30	143	183	162	56	190	486	250	11	381	642	1047	1591	681	141	62
PARP6	0	0	0	3	1	0	0	1	1	0	1	1	1	1	0	0	3	0	0	0	0	0	0	0	0	0	0	0	1	2	0	0	0	0	0	1	0	0	1	0	0	1	0	2	2	2	2	4
CELF6	0	0	0	1	0	0	0	0	0	0	0	0	0	0	0	0	0	0	0	0	0	0	0	0	2	0	0	0	0	1	0	0	0	0	0	0	0	0	0	0	0	1	0	0	0	0	2	0
HEXA	52	29	16	24	26	11	15	7	7	16	1	9	2	25	9	18	22	12	15	7	6	10	2	5	2	3	4	5	6	1	2	5	6	38	18	9	8	7	26	10	0	20	43	61	61	27	4	2
ARIH1	115	55	97	92	92	76	73	89	40	8	0	3	8	103	43	40	28	48	41	42	27	44	36	22	108	20	11	5	18	14	6	20	19	88	114	61	24	93	214	98	1	218	280	33	31	18	99	34
BBS4	134	46	42	74	41	28	26	35	7	6	0	4	3	98	36	31	37	24	14	16	17	18	24	11	35	9	9	1	5	16	36	14	10	84	47	47	8	75	91	38	2	73	134	16	21	11	44	27
ADPGK	9	3	3	3	2	1	1	5	1	2	0	0	0	1	1	3	2	1	3	0	0	0	1	0	10	1	0	0	0	11	6	1	8	1	1	2	1	0	7	3	0	2	6	10	19	7	6	9
NPTN	50	40	106	202	113	160	131	124	52	48	4	14	3	42	23	19	24	13	22	48	96	43	60	72	225	47	27	31	17	34	32	31	30	50	44	45	47	108	117	173	3	488	654	192	86	71	66	42
INSYN1	0	0	0	3	0	0	1	0	0	0	0	0	0	0	0	0	0	0	0	0	0	1	1	1	1	0	0	1	0	0	0	0	0	0	1	1	1	0	4	2	0	0	0	1	1	6	0	0
TBC1D21	0	0	0	0	0	0	1	0	0	0	0	0	0	0	0	0	1	0	0	0	0	0	0	0	0	0	0	0	0	0	0	0	0	0	0	0	0	0	0	0	0	0	0	0	0	0	0	0
SDR39U1	2	0	1	0	2	1	3	0	0	1	1	1	0	1	0	3	0	0	1	0	0	0	1	0	2	0	3	2	0	6	4	0	1	1	3	1	1	0	0	3	0	0	5	10	8	2	16	2
KHNYN	1	0	1	0	0	0	0	0	0	0	0	0	0	0	0	0	0	0	0	0	0	0	0	0	0	0	0	0	0	0	0	0	0	0	0	0	0	0	0	0	0	0	0	0	14	8	0	1
CBLN3	0	0	0	0	0	0	0	0	0	0	0	0	0	0	0	0	0	0	0	0	0	0	0	0	0	0	1	0	0	0	0	0	0	0	0	0	0	0	0	0	0	0	0	0	1	0	0	0
NYNRIN	2	0	0	0	0	0	0	0	0	0	0	0	0	0	3	0	0	0	0	0	0	0	0	0	0	0	0	0	0	0	0	0	0	1	0	0	0	0	0	0	0	0	2	0	3	1	3	3
NFATC4	9	5	4	6	5	3	2	0	2	0	0	1	0	12	1	2	6	5	2	2	2	1	1	0	2	2	0	0	1	2	0	0	2	5	13	4	0	0	11	3	0	6	6	1	1	1	3	0
RIPK3	0	1	0	1	0	0	0	1	0	0	0	0	0	1	0	1	1	0	0	0	0	0	0	0	0	0	0	0	0	1	0	0	0	0	0	0	0	0	1	0	0	0	0	0	0	0	3	1
LTB4R	0	0	0	0	0	0	0	0	0	0	0	0	0	0	0	0	0	0	0	0	0	0	0	0	0	0	0	0	0	0	0	0	0	0	0	0	0	0	0	0	0	0	0	1	0	0	0	0
CIDEB	0	0	0	0	1	0	2	0	0	2	0	0	0	0	0	0	0	1	0	0	0	0	0	0	1	0	2	0	0	0	0	0	0	1	0	1	1	0	1	0	0	0	0	4	3	2	0	0
DHRS1	31	11	13	31	15	17	13	8	6	9	0	3	1	19	19	0	8	3	6	6	19	11	6	2	9	1	4	6	5	10	18	2	8	17	22	23	6	30	34	13	1	21	52	32	41	34	28	15
NOP9	7	3	32	29	12	14	13	3	5	4	0	0	0	4	2	0	3	3	6	3	4	7	2	5	29	2	0	1	3	21	3	4	3	8	7	9	1	12	21	5	0	11	25	3	9	6	11	16
RABGGTA	3	1	8	5	2	2	7	13	1	9	0	2	0	0	2	0	1	0	0	2	5	2	0	1	1	1	4	3	1	20	11	0	1	9	1	3	0	2	11	3	1	7	18	23	14	6	11	10
TGM1	0	1	0	0	0	0	0	0	0	0	0	0	0	0	0	0	0	0	1	0	0	0	0	0	0	0	0	0	0	0	0	0	0	0	0	0	0	0	0	0	0	0	0	0	1	0	0	0
TINF2	189	63	79	141	109	103	86	106	8	5	7	5	3	131	31	17	44	28	48	29	37	33	33	21	69	7	8	6	15	24	11	26	15	105	127	65	11	59	219	75	1	81	175	21	15	22	57	52
GMPR2	33	11	29	30	16	9	16	8	2	5	2	5	1	40	19	5	11	11	10	5	13	4	9	5	22	4	8	4	5	16	19	9	21	14	27	35	6	36	21	14	2	27	81	24	37	21	37	27
NEDD8	348	146	202	386	182	146	158	60	48	194	32	198	41	347	169	56	102	97	92	58	157	77	117	63	177	37	277	135	150	1173	971	130	448	180	202	228	91	304	278	146	17	228	456	601	518	465	1010	805
MDP1	1	1	0	1	3	5	10	2	0	26	0	17	0	5	1	0	0	1	1	0	1	0	2	1	1	0	20	11	8	5	2	2	1	4	2	0	0	3	2	1	0	1	2	86	42	26	4	10
CHMP4A	69	15	1	31	7	13	19	10	1	23	3	15	1	31	8	7	12	3	5	8	18	5	3	7	17	2	21	9	9	3	14	2	4	11	5	14	10	24	9	20	0	7	19	69	100	49	32	20
TSSK4	0	0	0	0	0	0	0	0	0	0	0	0	0	0	0	0	0	0	0	0	0	0	0	0	0	0	0	0	0	0	0	0	0	0	0	0	0	0	0	0	0	0	0	1	0	0	0	0
TM9SF1	106	53	75	141	68	99	71	68	30	8	1	8	1	34	10	11	32	27	22	28	74	39	43	20	48	13	10	5	9	23	31	7	7	33	41	38	25	53	111	69	3	156	208	42	40	23	27	22
IPO4	22	3	6	16	21	9	18	14	3	3	1	1	0	4	1	1	5	7	5	1	3	4	9	9	7	2	7	1	3	3	3	2	6	7	11	6	4	15	37	11	0	25	24	3	15	15	12	7
REC8	0	0	0	0	0	0	0	0	0	0	0	0	0	0	0	0	0	0	0	0	0	0	0	0	0	0	0	0	0	0	1	0	1	0	0	0	0	0	0	0	0	0	0	0	0	0	4	0
IRF9	1	0	2	1	5	0	1	1	0	2	0	1	1	2	4	0	0	1	0	0	1	1	3	0	15	2	6	0	3	0	1	0	1	0	3	3	2	3	2	2	0	4	10	21	54	15	0	1
RNF31	182	31	95	97	111	64	92	90	10	4	3	3	1	86	19	8	24	31	34	19	13	14	15	9	43	9	6	5	1	8	6	7	6	62	106	45	7	31	238	49	2	84	131	9	10	11	65	34
PSME2	7	3	2	5	4	3	1	3	1	23	0	14	3	9	13	2	2	3	3	2	2	4	4	2	6	1	23	21	10	22	11	5	11	14	8	10	3	9	3	2	2	9	11	103	143	82	33	12
PSME1	37	13	13	35	14	18	12	9	3	47	6	48	2	31	16	1	1	3	3	2	8	1	8	2	14	0	39	34	19	63	65	5	33	15	11	24	2	19	20	7	4	16	33	164	160	98	119	109
FITM1	0	0	0	0	0	0	0	0	0	0	0	0	0	0	0	0	0	0	0	0	0	0	0	0	0	0	0	0	0	0	0	1	8	0	0	0	0	0	0	0	0	0	0	0	0	0	5	3
DCAF11	9	4	5	12	3	2	5	8	5	3	0	3	0	2	1	0	5	3	2	1	2	0	3	0	2	0	0	1	1	23	5	1	2	4	7	7	0	5	17	5	0	4	6	10	11	9	24	13
PCK2	3	5	3	4	5	0	6	4	0	0	0	2	0	2	0	0	1	0	5	1	2	0	0	0	2	0	1	0	0	3	3	0	1	1	2	3	0	2	6	1	0	2	7	11	5	2	1	9
CPNE6	0	0	0	0	0	0	1	0	0	0	0	0	0	0	0	0	0	0	0	0	0	0	0	0	0	0	0	0	0	0	0	0	0	0	0	0	0	0	0	0	0	0	0	0	0	0	0	0
CARMIL3	5	0	1	4	6	2	4	5	3	0	0	0	0	7	1	0	0	5	3	2	2	2	0	0	1	1	0	0	1	0	1	3	0	2	7	0	1	3	11	2	0	13	16	0	0	0	6	4
DHRS4	20	8	6	19	5	12	5	1	3	2	0	0	0	9	6	3	5	7	10	4	5	7	9	2	9	4	1	0	1	0	5	0	1	12	16	8	2	2	14	10	2	4	9	0	7	7	0	4
JPH4	0	0	0	0	0	0	0	0	0	0	0	0	0	0	0	0	0	0	0	0	0	0	0	0	0	0	0	0	0	0	0	0	0	0	0	0	0	0	0	0	0	0	0	0	0	0	2	0
AP1G2	7	1	1	5	14	6	8	13	3	4	1	6	0	5	3	0	3	2	2	1	1	1	1	1	5	3	1	2	2	4	0	1	0	8	7	3	0	4	17	3	0	7	13	20	19	11	3	17
THTPA	46	17	24	21	24	27	28	14	10	2	0	2	0	42	17	6	12	5	12	4	12	11	15	6	20	2	1	2	2	4	1	5	4	33	34	23	4	26	92	28	0	26	62	6	17	4	19	14
NGDN	89	65	107	323	121	170	165	142	59	59	12	72	23	151	102	23	17	14	10	61	123	102	61	54	445	53	112	49	72	519	473	97	214	81	61	37	79	424	251	137	7	416	1379	366	258	207	744	553
MYH7	0	0	0	0	0	0	0	0	0	0	0	0	0	0	0	0	0	0	0	0	0	0	0	0	0	0	0	0	0	0	0	0	0	0	0	0	0	0	0	0	0	0	0	0	1	0	0	0
CMTM5	1	1	2	1	0	0	1	2	0	0	0	0	0	0	1	1	0	0	0	1	0	1	0	1	0	1	3	0	0	44	23	0	8	1	1	1	1	0	0	0	0	1	2	2	0	1	38	38
EFS	13	5	4	8	2	3	3	4	1	0	1	1	0	14	1	0	1	1	4	1	3	1	1	1	4	0	0	1	2	0	3	2	4	0	5	10	2	6	14	3	0	6	10	4	2	3	7	10
SLC22A17	1	0	0	1	0	1	1	1	0	0	0	1	0	0	1	0	0	1	1	0	0	0	0	0	0	0	0	0	0	0	1	1	0	0	0	0	0	0	0	0	0	0	9	0	25	8	6	2
PABPN1	53	24	53	63	44	37	34	72	11	2	4	17	19	184	170	10	10	22	19	11	9	19	21	20	53	9	8	8	26	548	225	209	309	29	34	27	11	42	85	16	5	53	69	27	44	23	616	581
BCL2L2	3	3	5	2	2	5	3	1	2	0	0	0	1	3	5	1	2	2	1	2	1	3	0	1	1	1	0	0	1	3	0	0	2	2	3	3	2	3	5	1	0	2	5	1	0	0	3	3
SLC7A8	0	0	0	0	0	0	0	3	0	1	0	0	0	0	1	0	0	0	0	0	0	0	0	0	1	0	0	0	0	0	0	0	0	0	0	0	0	0	0	0	0	0	0	8	3	0	0	1
CEBPE	0	0	0	0	0	0	0	0	0	0	0	0	0	0	0	0	0	0	0	0	0	0	0	0	0	0	0	0	0	0	0	0	0	0	0	0	0	0	0	0	0	0	0	0	1	0	2	0
PSMB5	61	25	58	72	60	32	40	9	14	110	7	87	23	97	82	21	21	22	18	15	40	17	16	13	22	4	73	37	28	286	225	130	156	38	29	34	16	75	59	22	2	36	58	396	546	284	331	314
C10H14orf93	1	0	0	0	1	2	0	0	0	0	0	0	0	1	1	0	0	0	0	0	0	0	0	0	0	0	0	0	0	2	0	0	0	0	0	2	0	0	0	0	0	0	0	0	2	0	2	3
AJUBA	33	8	6	8	25	4	5	8	4	1	0	0	0	7	3	0	8	7	5	4	8	1	3	4	10	7	1	1	1	0	2	1	1	20	12	3	2	1	17	11	0	23	15	1	6	0	10	6
HAUS4	4	3	1	6	3	3	7	3	0	1	0	0	0	1	1	0	1	1	3	3	0	3	5	0	8	1	0	1	2	0	0	0	2	5	2	3	4	2	5	2	0	4	4	2	2	3	0	0
PRMT5	153	50	82	117	105	42	58	60	14	21	1	18	5	42	25	18	32	34	31	12	49	34	30	23	68	12	15	13	15	115	36	16	22	99	125	52	17	80	136	76	1	78	181	80	47	27	85	96
RBM23	18	7	8	14	15	4	6	5	6	9	4	6	3	32	14	2	3	4	3	0	7	0	3	1	22	2	11	3	7	18	12	22	38	17	15	5	5	20	19	8	1	6	17	21	34	25	85	39
REM2	62	27	19	51	55	7	40	18	19	0	0	3	2	47	17	9	27	26	53	25	47	20	48	21	45	26	5	1	12	5	6	12	7	126	43	109	15	32	37	68	2	172	397	6	14	7	28	8
LRP10	6	5	3	6	8	6	6	5	0	5	1	2	2	14	4	0	2	1	3	2	4	0	0	0	3	1	2	3	5	10	0	8	3	5	5	5	1	3	15	4	0	8	14	22	56	19	14	5
MMP14	0	1	0	1	5	0	0	0	2	2	1	5	0	4	4	1	0	1	0	1	2	0	1	1	1	0	0	3	1	10	2	5	5	5	0	1	0	1	1	4	0	0	5	8	36	12	4	6
MRPL52	53	31	31	72	43	50	43	33	12	79	15	113	3	37	25	11	17	16	17	13	32	22	31	15	46	14	76	51	34	155	138	8	46	46	39	45	16	66	87	35	2	65	140	261	216	209	128	116
SLC7A7	1	0	0	0	3	1	0	0	0	13	0	2	0	5	1	0	2	0	1	0	1	1	0	0	0	0	3	6	3	0	0	1	0	0	1	3	0	1	4	1	0	2	1	42	3	8	4	0
OXA1L	94	34	37	64	70	43	37	67	10	19	2	16	2	25	15	6	20	11	22	11	21	14	13	18	34	7	6	15	12	58	43	5	2	34	35	43	7	44	105	34	1	82	92	100	53	52	82	84
ABHD4	215	110	145	230	157	122	142	58	38	4	1	5	1	89	24	32	85	54	91	46	61	74	45	44	134	29	12	4	22	79	22	16	30	150	125	97	26	62	222	155	3	177	265	39	50	29	101	52
DAD1	402	115	128	242	224	166	165	57	60	259	47	249	32	233	89	78	136	101	145	62	137	81	104	98	187	32	247	213	157	348	504	96	208	230	200	276	90	366	284	145	8	282	500	1039	647	782	455	492
SALL2	22	9	2	11	10	9	10	14	1	0	0	0	0	10	2	2	1	1	5	3	2	4	1	2	2	0	1	0	1	2	1	1	0	8	14	10	1	0	29	2	0	8	24	0	3	1	2	2
METTL3	31	21	34	62	46	24	38	40	7	24	0	10	0	15	7	6	13	11	6	11	15	20	25	17	30	7	13	6	13	46	64	7	13	13	22	23	9	42	57	36	1	42	84	67	22	15	42	34
RAB2B	272	95	85	172	146	111	80	59	37	6	5	8	22	328	151	126	128	80	91	34	68	58	48	52	102	21	9	8	25	110	49	73	106	272	213	207	56	162	219	134	4	393	426	34	31	32	189	156
TOX4	274	105	155	269	167	111	98	204	35	16	8	19	28	145	52	36	57	68	57	46	51	63	49	52	106	30	26	14	38	381	190	77	143	93	156	106	46	116	236	112	8	281	401	103	99	72	582	363
CHD8	23	6	8	5	11	15	6	12	5	2	0	7	2	13	2	3	6	1	1	1	0	2	1	3	7	2	1	2	1	17	10	7	13	6	9	3	3	12	12	10	0	19	36	18	11	11	47	35
SUPT16H	215	133	149	138	176	150	122	156	51	27	9	44	14	137	59	76	78	61	51	53	48	91	99	57	187	32	47	23	39	93	99	55	37	154	144	146	71	269	305	108	10	305	314	172	92	104	263	162
RPGRIP1	0	0	0	0	0	0	0	0	0	0	0	0	0	0	0	0	1	0	0	0	0	0	0	0	0	0	0	0	0	0	0	0	0	0	0	0	0	0	0	0	0	0	0	0	0	0	0	0
HNRNPC	1009	451	466	952	584	476	369	258	129	108	23	90	48	720	370	255	349	255	257	212	426	285	238	178	509	73	97	75	141	1027	307	241	418	647	564	492	230	1000	696	401	14	683	1175	390	403	286	1463	926
ARHGEF40	0	0	0	0	0	0	0	0	0	0	0	0	0	1	0	0	0	0	0	0	0	0	0	0	0	0	0	0	0	0	0	0	0	0	0	0	0	0	0	0	0	0	0	0	0	0	0	0
NDRG2	1	0	0	1	0	2	2	0	0	0	0	1	0	0	0	0	0	0	0	0	0	0	0	0	1	0	1	1	1	0	0	0	0	0	0	0	0	0	1	0	0	0	0	10	10	9	0	0
SLC39A2	0	0	0	0	1	1	0	0	0	16	0	3	0	0	0	0	0	0	0	0	0	0	0	0	0	0	3	0	0	0	2	1	0	0	0	0	0	0	0	0	0	1	1	19	18	16	0	3
METTL17	1	1	1	0	1	0	0	1	0	16	0	18	1	2	1	0	1	0	1	0	0	3	0	0	0	0	3	7	4	45	4	1	5	1	1	0	0	1	0	0	0	0	0	63	32	21	42	51
RNASE1	1	1	0	0	1	0	1	0	0	13	4	4	2	2	0	0	0	2	0	0	0	0	0	0	1	0	54	4	4	4	1	4	0	0	1	0	1	0	0	0	2	1	1	35	7	128	2	3
BRB	2	1	3	0	1	2	1	4	0	56	16	64	0	3	2	0	1	1	1	1	1	1	0	0	3	0	81	34	22	1	6	2	1	2	1	0	2	0	1	1	0	3	1	138	85	149	4	0
PNP	11	6	23	9	12	7	6	13	5	18	0	16	26	40	61	0	6	3	5	1	7	6	7	4	6	0	18	36	18	257	191	62	103	5	11	2	2	12	19	6	2	10	52	155	112	75	495	545
PIP4P1	53	20	41	52	34	19	29	34	10	6	0	15	3	72	39	7	16	13	14	9	29	15	14	12	23	6	4	2	11	80	19	30	65	25	37	39	11	46	63	29	2	32	99	33	57	15	183	166
APEX1	204	61	67	153	116	95	106	45	31	111	16	79	34	308	117	32	68	62	42	29	70	36	46	33	80	19	79	62	65	431	220	85	175	151	136	142	40	137	208	78	2	109	280	492	278	208	502	381
OSGEP	9	5	2	4	1	2	3	0	3	28	0	13	2	19	5	2	5	1	3	0	1	2	3	3	8	0	15	7	6	66	30	17	25	3	3	4	2	8	10	1	2	11	7	68	61	45	53	51
TEP1	0	0	0	0	0	0	0	0	0	0	0	0	0	0	0	0	0	0	0	0	0	0	0	0	0	0	0	0	0	0	0	0	0	0	0	0	0	0	0	0	0	0	0	1	0	0	0	0
CCNB1IP1	20	7	10	24	14	15	11	4	3	2	3	1	1	24	10	4	10	5	5	1	6	3	4	7	17	3	5	1	10	20	32	0	4	16	20	31	7	30	30	16	2	51	108	3	3	7	76	27
TTC5	271	187	297	419	232	369	222	22	85	14	5	16	7	166	92	80	125	66	109	71	157	144	148	120	260	45	19	14	40	69	25	35	40	194	267	123	75	261	390	192	5	331	603	57	53	49	155	45
LPCAT4	148	33	78	131	79	55	39	62	20	18	2	24	6	112	43	11	58	50	59	21	44	30	33	24	53	18	13	5	14	17	15	34	17	100	121	84	19	63	175	84	2	214	328	72	44	27	110	46
NOP10	74	36	34	72	37	31	38	24	14	166	25	170	51	312	195	12	18	15	32	14	38	23	16	17	43	3	193	122	109	706	692	271	307	47	31	34	19	40	76	25	12	56	93	502	327	291	1286	826
SLC12A6	1	0	3	0	1	3	1	0	1	1	0	0	0	5	2	0	0	0	3	0	1	0	2	0	3	0	1	0	1	0	0	0	0	3	0	2	0	1	3	1	0	2	3	1	0	0	1	0
EMC4	40	13	23	30	17	17	19	16	9	60	10	55	4	38	15	7	15	8	15	6	25	15	12	10	17	5	49	48	21	135	94	7	32	30	33	28	6	36	37	17	3	31	70	314	175	207	144	177
KATNBL1	148	38	56	94	50	45	44	16	17	13	2	11	7	93	37	30	43	31	41	17	20	33	19	22	34	9	17	8	17	44	62	13	32	113	61	56	15	77	86	51	1	83	167	87	52	56	87	46
EMC7	55	25	44	63	29	28	30	19	7	67	4	34	5	51	25	13	19	24	17	9	22	16	12	13	36	14	29	32	16	124	98	6	52	41	42	39	15	60	71	25	1	79	109	261	122	153	116	119
CHRM5	3	0	0	0	0	0	2	5	0	0	0	0	0	0	0	1	0	0	0	0	0	1	0	0	0	0	0	0	0	0	0	1	0	0	0	1	0	0	1	0	0	2	0	0	0	0	0	0
GREM1	21	1	10	4	15	2	4	12	3	0	0	0	0	2	2	0	6	1	5	1	5	1	2	0	1	1	1	0	0	0	0	0	1	11	16	10	0	1	25	4	0	20	7	0	0	2	9	1
SCG5	1	0	0	1	0	0	1	0	0	0	0	0	0	0	0	0	0	0	0	0	0	0	0	0	0	0	1	0	1	0	0	0	0	0	0	1	0	0	0	0	0	0	0	0	23	10	0	0
GJD2	31	5	17	14	17	11	17	8	4	0	0	2	0	9	2	4	5	2	7	0	7	1	3	2	7	0	0	0	1	0	1	0	0	11	12	4	1	3	24	6	1	24	27	1	4	3	8	4
ACTC1	0	0	0	0	0	0	0	0	0	0	0	0	0	0	0	0	0	0	0	0	0	0	0	0	0	0	0	0	0	0	0	0	1	0	0	0	0	0	1	0	0	0	0	7	0	5	0	0
AQR	70	36	56	60	57	76	60	76	16	20	1	11	3	26	2	14	12	18	19	19	26	37	34	28	54	7	10	4	11	54	40	9	23	62	46	34	14	62	157	33	0	106	139	63	15	19	64	68
DPH6	122	62	84	136	59	49	46	61	12	12	2	5	5	70	37	35	34	27	31	18	54	63	20	12	36	5	9	8	14	10	24	24	51	97	92	86	15	151	135	57	1	131	171	46	16	29	42	41
C10H15orf41	39	12	22	29	14	6	13	21	3	10	1	8	4	34	13	2	8	15	13	6	11	5	13	7	4	5	13	2	11	85	108	17	82	12	13	22	2	18	25	8	1	33	27	41	15	20	180	231
MEIS2	3	2	0	3	4	1	0	4	1	0	1	1	0	1	1	3	2	0	0	0	1	1	4	1	0	0	1	0	1	0	0	0	3	4	3	2	0	3	1	3	0	2	0	1	0	2	2	1
SPRED1	1	0	1	2	1	0	0	2	0	2	0	1	0	2	1	0	0	0	3	0	0	1	0	0	0	1	0	2	1	2	1	0	0	2	1	0	0	1	1	5	0	3	0	6	2	2	1	7
RASGRP1	96	17	28	22	22	21	23	41	6	1	1	5	0	68	15	8	34	22	29	4	15	10	13	4	11	3	0	1	3	1	2	3	6	28	79	32	3	16	129	17	1	85	68	1	2	6	23	7
THBS1	44	15	14	13	32	22	48	17	3	0	0	2	1	21	5	0	3	4	13	1	8	4	16	3	47	8	4	0	0	0	1	12	2	24	15	12	2	10	50	21	0	29	42	1	7	5	40	15
FSIP1	0	0	0	0	0	0	0	0	0	0	0	0	0	0	0	0	0	0	1	0	0	0	0	0	0	0	0	1	0	0	0	0	0	0	2	0	0	0	0	0	0	0	0	0	0	0	0	0
SRP14	504	179	227	432	180	140	144	44	80	63	11	86	27	300	171	87	142	101	124	82	211	134	158	53	268	46	98	80	74	513	607	123	278	290	174	194	62	362	315	106	13	202	278	357	522	240	563	499
BMF	0	0	0	0	0	0	0	0	0	0	0	0	0	0	0	0	0	0	0	0	0	0	0	0	0	0	0	0	0	0	0	0	0	0	0	0	0	0	0	0	0	0	0	2	0	0	0	0
BUB1B	119	104	138	143	148	157	147	155	51	16	10	14	4	55	25	48	66	42	38	50	48	79	60	54	116	56	17	13	29	43	28	21	28	115	128	76	49	138	260	126	5	385	484	58	12	21	87	28
PAK6	5	1	2	3	6	8	3	2	0	0	0	0	0	2	0	0	6	1	3	3	0	1	2	0	1	0	2	0	0	0	0	0	1	1	4	3	2	3	9	8	0	1	17	0	1	0	2	2
PLCB2	0	0	0	1	1	0	0	0	0	0	0	0	0	0	0	0	0	0	0	0	0	0	0	0	0	0	0	0	0	0	0	0	0	0	0	0	0	0	0	0	0	2	0	0	0	0	0	0
PHGR1	1	1	4	6	2	2	1	2	3	27	13	9	0	1	1	0	0	0	1	1	3	0	1	1	3	0	29	9	4	1	2	2	1	4	0	1	1	2	5	1	0	3	5	404	62	37	1	3
DISP2	2	2	0	1	3	1	0	4	0	0	0	0	0	0	0	1	0	0	3	3	0	1	1	0	2	0	0	0	1	0	0	1	0	1	1	1	0	0	8	1	0	5	6	0	0	0	2	1
KNSTRN	7	3	6	24	6	5	7	8	0	1	0	1	1	16	2	3	6	4	5	1	5	6	1	3	4	4	1	0	1	16	14	2	8	3	11	9	4	20	10	8	0	24	31	3	1	1	38	0
IVD	119	58	41	67	75	33	44	75	10	17	2	17	7	56	19	7	25	21	13	12	13	24	24	17	59	12	7	10	7	1	4	6	1	44	58	48	15	31	120	55	2	74	159	59	54	43	37	14
BAHD1	2	0	1	0	0	0	0	0	1	0	0	0	0	0	1	0	0	1	0	1	0	0	0	1	0	0	0	0	0	0	0	0	0	0	0	0	0	0	3	0	0	2	1	1	1	0	2	0
CHST14	4	0	4	1	6	4	2	0	1	0	0	0	0	1	0	0	1	1	6	0	2	0	2	1	1	1	0	0	0	0	0	0	0	3	1	0	1	0	12	5	0	7	9	4	12	2	0	1
CCDC32	95	26	33	53	32	29	23	19	8	9	3	14	5	92	42	18	31	20	23	14	28	16	11	14	39	11	12	3	16	14	15	10	25	51	59	67	21	78	50	39	2	56	139	29	20	27	92	52
RAD51	351	283	319	473	374	358	292	186	95	62	14	52	55	319	202	112	198	108	136	159	224	213	190	125	355	75	64	37	69	519	308	201	342	320	374	339	140	585	513	296	10	347	510	262	121	163	732	568
RMDN3	43	17	35	63	60	58	27	21	23	2	0	0	4	41	5	11	15	15	19	22	26	25	24	25	74	9	6	2	3	7	7	1	4	54	66	58	24	47	149	68	0	49	73	15	12	5	9	13
GCHFR	0	2	2	2	1	2	1	2	0	26	5	18	0	4	2	0	0	0	0	0	1	1	0	2	2	0	23	7	4	0	10	0	7	0	1	3	0	0	0	1	0	4	6	68	42	37	2	9
ZFYVE19	11	7	11	17	15	15	19	5	2	3	0	1	0	8	14	1	6	4	6	4	12	7	10	5	29	3	5	1	8	17	7	10	5	20	9	17	4	14	17	15	0	13	16	12	18	3	36	19
DNAJC17	80	33	26	70	32	51	43	7	14	12	5	10	6	84	49	12	25	15	13	13	24	7	35	8	68	14	10	5	14	78	96	28	28	42	34	45	16	65	62	35	1	109	123	25	61	21	140	115
PPP1R14D	0	0	0	0	0	0	0	0	0	0	0	0	0	0	0	0	0	0	0	0	0	0	0	0	0	0	0	0	0	0	0	0	0	0	0	0	0	0	0	0	0	0	0	1	1	0	0	0
SPINT1	1	0	0	2	0	0	0	0	0	3	0	4	0	0	0	0	0	1	0	0	0	0	0	0	0	0	0	0	0	0	1	2	0	0	0	0	0	0	3	2	0	0	2	11	8	4	2	0
RHOV	5	1	2	2	2	1	0	2	0	20	0	24	0	23	5	0	0	2	2	0	2	2	3	1	3	2	6	5	2	53	35	3	29	4	1	2	0	3	5	2	3	3	5	84	119	26	146	71
VPS18	42	13	28	18	36	23	28	24	3	3	1	0	0	15	4	3	8	10	3	9	6	9	7	8	23	3	0	0	2	9	8	3	12	36	31	20	5	10	83	17	1	32	45	5	6	5	35	19
DLL4	2	0	0	0	0	0	0	0	0	0	0	0	0	0	0	0	0	0	0	0	0	0	0	0	0	0	0	0	0	0	0	0	0	0	0	0	0	0	0	0	0	0	0	0	0	0	0	0
CHAC1	79	24	45	68	43	38	39	36	17	3	0	3	5	64	31	7	24	39	32	14	37	11	27	15	32	10	3	2	5	5	6	17	6	72	51	71	23	56	119	40	3	33	68	11	15	14	36	25
INO80	42	40	41	31	56	45	36	45	9	9	4	8	5	63	54	16	22	22	23	22	13	24	14	14	29	14	4	7	13	42	38	55	67	68	58	53	19	57	104	33	2	133	196	23	27	16	257	108
CHP1	68	23	16	46	22	23	24	27	6	15	2	14	5	54	44	9	12	13	12	4	16	15	11	10	20	4	11	11	4	21	3	14	42	43	41	42	10	27	55	18	0	33	38	73	21	31	58	54
NUSAP1	2476	1677	1482	2803	2298	2069	1797	2709	865	103	49	133	137	2342	774	780	1154	976	1035	706	1067	1098	1279	897	1710	226	176	97	261	195	325	317	291	2086	2000	1779	805	2788	3823	1995	46	5366	7780	344	432	334	1048	585
OIP5	23	19	31	30	28	29	25	12	10	14	1	13	1	30	10	10	10	10	9	11	8	9	11	9	9	3	13	4	7	23	52	4	2	27	27	20	11	26	61	13	0	33	65	59	26	40	25	37
NDUFAF1	21	7	8	11	3	8	7	0	0	8	2	5	0	15	12	1	2	0	2	3	7	5	2	3	10	3	8	1	2	45	24	7	23	7	4	11	6	6	9	7	0	22	25	28	11	7	38	31
RTF1	112	63	97	94	140	88	72	91	27	2	1	5	13	85	38	30	64	51	37	50	35	40	37	31	103	13	15	5	15	33	21	45	20	110	91	86	40	105	198	75	5	154	197	16	17	22	227	99
ITPKA	1	1	0	1	0	1	0	1	1	0	0	0	0	0	0	0	0	0	0	0	0	0	0	0	1	0	0	0	0	0	0	0	0	3	0	1	0	0	0	0	0	0	0	2	11	3	0	0
RPAP1	93	18	64	42	77	44	67	85	11	1	2	2	0	47	16	4	10	12	21	19	5	20	12	9	38	8	5	1	5	4	6	6	0	48	66	54	4	34	166	26	2	92	133	5	5	7	42	13
TYRO3	0	0	0	1	0	0	0	0	0	1	0	0	0	0	0	0	1	1	0	0	0	0	0	0	0	0	0	1	0	0	0	0	0	0	0	0	0	0	0	0	0	0	0	0	16	1	0	0
MGA	5	6	7	10	10	7	10	8	1	3	1	6	3	6	4	2	4	1	4	1	1	3	2	2	24	5	3	2	3	55	42	12	39	8	9	9	0	11	20	9	0	23	18	48	15	30	111	89
JMJD7	11	5	24	27	34	15	18	9	13	4	3	12	1	14	2	2	17	4	8	6	15	23	17	26	26	5	12	4	4	6	8	15	8	13	12	14	12	28	26	14	1	19	29	34	65	23	15	13
EHD4	85	39	51	61	69	33	24	52	9	7	0	2	7	35	24	10	26	34	24	15	9	13	20	14	47	9	6	0	10	9	9	14	6	32	66	46	19	23	113	37	1	72	97	18	18	16	59	49
PLA2G4D	0	0	0	0	0	0	0	0	0	0	0	0	0	0	0	0	0	0	0	0	0	0	0	0	0	0	0	0	0	0	0	0	0	0	0	0	0	0	0	0	0	2	0	0	0	0	0	0
PLA2G4F	9	2	8	8	3	3	2	3	0	0	0	0	0	4	0	0	2	3	2	0	0	1	0	0	4	1	0	0	0	1	0	0	0	2	6	2	0	1	15	4	0	4	7	0	1	0	2	4
VPS39	113	54	74	66	67	42	59	101	20	12	6	8	4	73	25	15	34	33	19	12	21	25	28	14	70	8	5	5	5	15	14	20	19	78	117	55	13	62	191	44	2	52	84	33	22	13	49	29
TMEM87A	254	105	198	255	240	212	161	159	69	25	9	20	12	147	71	49	73	68	94	94	98	86	101	66	201	57	39	27	50	607	271	58	122	299	128	208	92	280	356	166	2	443	500	118	60	73	591	280
CAPN3	0	0	0	0	0	0	0	0	0	0	0	0	0	0	0	0	0	0	0	0	0	0	0	0	0	0	0	0	0	0	0	0	0	0	0	0	0	1	0	0	0	1	0	0	0	0	1	0
SNAP23	170	73	141	202	100	82	61	59	39	22	5	17	35	280	148	64	58	60	53	34	75	85	56	26	47	31	19	15	18	142	60	259	203	178	111	125	49	231	144	80	3	155	210	87	46	64	192	91
HAUS2	135	53	44	91	48	48	41	52	37	33	6	22	9	153	48	32	75	75	37	10	52	24	47	17	31	11	16	16	25	444	441	39	181	155	138	74	28	139	146	88	1	125	189	109	57	67	314	370
LRRC57	262	76	180	268	135	96	45	51	58	26	6	25	8	126	92	32	119	100	70	43	141	76	68	19	159	40	22	14	41	312	223	68	164	207	110	109	59	288	214	134	6	230	520	78	53	61	482	496
TTBK2	0	1	1	1	1	4	0	2	0	0	0	0	0	0	0	1	0	0	0	0	0	0	0	0	2	0	0	0	0	0	0	0	0	0	1	0	0	0	3	0	0	2	0	0	0	0	3	1
UBR1	12	5	8	8	13	9	9	41	3	5	0	8	0	1	1	0	4	2	1	2	3	5	1	6	16	0	2	3	1	4	5	1	2	10	5	3	1	17	20	14	0	24	22	51	8	25	3	6
TMEM62	4	1	2	4	0	1	5	2	0	8	1	2	0	0	1	0	0	0	2	0	0	0	1	0	5	0	0	2	2	0	0	0	0	1	0	1	0	3	4	1	0	5	17	19	8	6	1	0
CCNDBP1	155	32	46	61	70	35	56	33	20	84	20	53	21	157	66	15	52	33	26	12	32	22	23	17	67	11	87	68	44	187	149	53	121	48	94	20	25	106	110	40	4	49	70	188	130	166	277	204
RPS29	404	211	241	401	286	263	276	216	139	4618	1296	5161	156	547	331	80	128	124	131	84	169	112	125	116	271	44	4600	4661	1948	3303	5626	747	1717	253	204	188	85	308	420	163	113	610	869	14351	11992	10269	3744	4251
LRR1	102	56	68	158	70	79	52	26	27	20	4	12	7	47	28	15	47	40	41	27	95	46	44	28	59	15	10	8	13	36	33	11	25	102	80	63	42	97	150	80	3	106	256	41	25	25	61	35
RPL36AL	112	70	87	109	104	95	102	86	40	1053	160	1251	121	395	298	16	58	36	57	38	51	48	45	41	95	22	1238	964	894	1284	1650	497	707	82	54	71	36	82	149	52	33	143	256	2822	3282	2302	2057	1412
DNAAF2	0	0	0	0	0	0	0	1	0	0	1	0	0	0	6	0	1	0	0	0	0	0	0	0	0	0	0	0	0	14	3	3	4	0	0	0	0	0	0	0	0	0	0	1	3	0	23	9
POLE2	37	22	53	84	81	107	58	22	19	10	0	4	3	21	9	9	24	11	9	14	35	31	43	22	38	18	12	7	14	19	10	2	6	33	32	28	25	112	87	30	0	98	169	28	14	21	25	25
KLHDC1	133	58	78	107	93	93	37	103	19	3	4	4	7	111	30	34	65	57	34	30	57	48	37	26	62	12	10	8	23	7	8	9	14	101	100	84	33	138	164	71	1	160	252	14	16	23	34	24
KLHDC2	247	138	137	298	206	243	210	73	55	27	8	20	6	149	45	57	93	63	93	52	145	114	122	93	223	40	24	17	29	57	30	16	29	250	237	190	90	253	361	143	3	285	580	108	100	58	77	68
NEMF	55	37	65	99	77	89	70	146	32	11	4	17	4	35	17	28	45	24	21	27	29	24	48	24	132	26	18	21	26	80	92	28	35	40	48	57	49	167	157	116	1	252	260	82	36	63	91	115
VCPKMT	22	13	4	20	17	12	0	8	1	10	3	9	4	31	16	5	4	6	6	4	8	7	6	5	16	6	5	3	2	32	21	12	21	14	12	5	9	15	19	5	0	18	38	24	23	23	79	59
DMAC2L	7	3	4	10	7	7	5	2	3	1	1	12	0	8	5	1	3	0	1	0	4	1	5	1	9	0	3	3	0	4	4	4	1	2	5	5	3	8	10	6	1	8	22	13	43	21	4	11
L2HGDH	2	0	2	1	0	1	0	0	0	3	0	1	0	1	1	0	0	0	1	0	1	0	1	1	6	0	2	1	0	3	0	0	0	2	0	2	0	3	0	1	0	0	4	6	4	1	0	2
CDKL1	0	0	0	0	0	0	1	0	0	0	0	0	0	0	0	0	0	0	0	0	0	0	0	0	0	0	0	0	0	0	5	0	0	1	0	0	0	0	0	0	0	0	0	0	2	0	0	0
MAP4K5	47	37	63	79	70	50	47	49	10	4	3	5	2	31	10	21	32	23	38	22	24	24	18	12	45	15	8	2	9	10	12	0	7	56	63	39	25	64	93	43	0	110	105	15	37	28	33	28
ATL1	3	0	0	3	2	2	0	0	1	2	0	2	0	4	3	0	3	1	2	0	2	3	0	3	2	1	0	0	5	40	28	4	15	2	2	2	2	3	1	0	0	0	4	2	3	1	99	109
SAV1	60	17	37	36	39	18	23	17	7	7	0	3	3	86	48	4	19	15	14	19	26	13	12	7	32	6	4	5	12	62	23	70	74	49	22	43	12	26	73	22	1	72	91	22	46	22	224	75
PYGL	2	0	0	3	0	7	1	0	0	2	0	0	0	0	6	0	0	0	1	0	1	0	1	0	2	0	1	0	4	1	0	0	0	2	2	0	0	1	2	0	0	0	0	10	122	80	2	3
TRIM9	7	2	2	3	1	0	0	0	0	0	0	0	0	0	0	0	0	0	0	0	1	0	0	0	0	1	0	0	0	0	0	0	0	0	0	0	0	0	1	0	0	3	1	0	1	1	0	0
TMX1	61	47	56	60	51	25	36	22	8	34	4	13	10	70	23	13	37	39	39	19	36	22	26	23	30	3	29	19	19	288	201	82	93	113	67	65	21	58	88	70	3	116	95	170	94	66	270	440
FRMD6	3	1	0	5	0	0	0	2	0	0	0	0	0	3	3	0	2	0	0	0	0	1	0	0	2	0	0	0	1	0	2	0	0	1	1	0	0	2	9	3	0	1	1	2	2	2	2	0
GNG2	9	6	4	6	10	10	5	8	2	66	23	107	4	8	5	3	0	1	4	2	5	2	0	6	6	0	119	47	33	6	8	7	9	11	14	11	2	8	21	2	0	9	16	563	543	240	17	11
RTRAF	1133	619	650	1204	659	455	594	537	182	179	30	171	82	638	376	176	415	431	496	215	539	323	386	228	547	123	113	99	115	290	277	171	261	773	747	896	241	868	871	543	22	918	1229	905	614	441	504	459
NID2	64	21	68	53	79	58	47	77	17	9	1	3	2	21	9	5	12	13	10	17	18	10	14	11	56	6	6	3	1	4	4	10	2	29	33	27	14	20	133	32	1	130	222	41	122	32	14	7
PTGDR	0	0	0	0	0	0	0	0	0	0	0	0	0	3	0	0	0	0	0	0	0	0	0	0	0	0	0	0	0	0	1	0	0	0	0	0	0	0	0	0	0	0	0	0	0	0	6	4
PLEKHO2	0	1	0	1	0	1	3	0	0	1	0	0	0	0	1	0	0	0	0	1	0	0	0	0	0	0	0	0	0	0	1	1	0	1	1	0	0	0	1	0	0	0	1	3	2	3	3	1
PIF1	5	1	6	3	8	3	2	4	3	0	0	0	0	0	0	0	3	7	5	0	1	1	1	2	4	1	0	1	2	3	2	0	0	3	5	0	2	2	9	4	0	0	5	0	2	0	3	0
OAZ2	169	77	124	122	80	79	72	42	35	24	4	16	13	92	23	13	54	30	49	38	48	53	44	33	78	18	17	12	11	66	90	18	38	82	78	44	18	51	105	72	6	124	218	53	68	41	153	133
ZNF609	46	25	34	22	37	19	22	21	11	4	1	3	5	74	21	6	23	15	12	10	11	10	13	10	43	10	2	1	8	16	20	19	5	31	32	27	2	23	80	23	0	81	60	12	21	4	162	59
TRIP4	436	233	263	467	316	208	199	110	79	21	6	20	13	205	86	113	166	108	101	77	221	139	122	114	200	45	30	24	40	71	75	37	30	255	349	376	102	384	493	271	6	200	249	78	55	57	151	72
PCLAF	5	1	1	2	2	1	0	0	1	4	0	5	0	4	3	0	2	0	1	0	0	0	1	0	0	1	2	5	2	0	26	1	5	2	1	5	1	1	6	1	1	3	9	24	10	27	8	9
CSNK1G1	256	92	80	142	118	59	78	111	21	9	3	13	14	141	86	44	56	74	62	25	46	33	31	29	73	13	21	7	25	169	104	78	114	140	142	120	17	85	249	78	3	151	174	35	35	30	360	250
PPIB	33	19	23	38	12	21	25	19	7	194	10	132	4	28	13	4	10	10	11	9	15	5	12	6	15	5	100	80	44	92	80	12	45	12	20	22	8	15	45	7	4	20	43	628	890	621	144	131
SNX22	31	14	17	46	20	15	21	10	5	6	1	1	1	21	8	0	8	8	6	2	11	6	13	1	17	4	6	2	2	4	16	6	10	14	14	6	4	42	48	7	0	26	27	24	20	5	16	6
SNX1	80	22	24	24	19	14	16	21	7	45	1	18	0	26	12	7	14	6	9	5	9	6	8	7	19	5	24	7	15	17	17	2	6	21	27	12	8	22	36	19	0	17	38	189	108	55	44	29
CIAO2A	124	60	28	73	41	45	39	25	12	214	24	208	6	85	43	18	28	17	26	11	29	22	23	16	13	6	123	101	57	286	267	13	59	33	37	51	12	51	52	22	1	133	291	717	500	433	245	213
HERC1	29	21	34	24	35	46	44	61	13	12	0	11	0	8	1	3	15	7	9	11	2	12	17	13	37	4	1	3	4	2	11	12	3	19	36	25	9	34	108	14	0	70	67	85	12	21	27	9
FBXL22	0	0	0	0	0	0	0	0	0	0	0	0	0	0	0	0	0	0	0	0	0	0	0	0	0	0	0	0	0	0	0	0	1	0	0	1	0	0	0	0	0	0	0	0	0	0	0	0
USP3	17	9	9	10	15	14	16	16	0	3	0	3	1	40	23	3	2	1	3	2	2	4	1	0	4	0	2	0	3	35	16	62	34	11	10	8	0	10	37	0	0	15	14	17	10	2	94	39
APH1B	118	51	45	101	58	48	32	44	18	2	1	2	1	81	48	18	26	38	32	14	24	28	29	15	43	13	3	1	7	22	35	38	15	76	92	66	13	68	107	37	1	59	67	6	13	5	115	34
RAB8B	200	88	81	154	101	95	54	147	22	11	3	10	11	133	60	26	37	41	48	35	48	45	36	18	52	11	17	6	13	51	138	49	56	108	90	96	30	134	182	41	1	78	61	53	37	29	220	78
RPS27L	110	60	100	161	94	91	89	75	35	122	28	159	8	95	44	24	41	32	37	24	105	40	72	28	158	10	185	151	85	528	615	45	214	94	57	59	33	116	128	92	15	213	268	709	491	389	792	792
LACTB	10	0	1	4	3	4	3	6	0	3	0	2	4	2	1	2	2	1	1	2	1	2	0	3	7	1	0	2	2	5	3	3	1	4	3	2	3	6	10	4	0	20	20	9	14	6	18	9
TPM1	7	1	4	3	5	4	7	5	3	19	4	22	0	2	7	0	1	2	2	0	4	1	1	3	1	0	8	3	5	3	1	2	2	1	3	3	0	4	5	1	1	4	4	119	335	457	10	19
C2CD4B	0	0	0	0	0	0	0	1	1	1	0	0	0	0	0	0	0	0	0	0	0	1	0	0	0	0	0	0	0	0	0	0	0	0	0	0	0	2	0	0	0	1	2	2	3	6	0	0
RORA	20	13	11	15	6	3	10	10	3	0	0	1	1	18	3	2	5	8	7	0	4	3	7	2	5	1	1	0	3	0	1	1	3	5	15	10	1	6	15	7	0	14	16	3	3	1	6	1
ICE2	239	82	202	221	138	80	60	218	40	14	5	7	7	48	27	34	45	17	64	25	83	49	56	20	66	17	15	8	18	21	29	17	26	121	34	85	33	165	73	114	2	314	367	42	23	29	59	29
ANXA2	26	17	14	41	26	21	19	24	13	989	52	486	5	36	15	5	8	14	13	6	8	12	19	8	16	11	247	242	87	36	120	21	23	18	16	18	9	30	48	13	10	28	44	3172	1929	1843	64	67
BNIP2	0	0	0	0	0	0	0	2	0	0	1	2	0	5	2	0	0	0	0	1	0	0	0	0	0	0	2	1	2	1	5	0	1	0	0	0	0	0	0	0	0	0	1	23	14	15	18	8
GTF2A2	357	105	149	346	204	185	159	58	52	77	14	74	19	134	101	50	102	86	92	68	212	76	81	62	131	24	70	63	69	193	281	45	113	155	157	203	83	396	312	102	9	854	1245	337	244	230	321	298
GCNT3	10	5	3	10	7	1	3	3	2	0	0	0	1	6	3	1	3	5	3	4	1	4	6	2	5	2	1	2	2	0	0	0	2	7	7	9	1	4	8	4	0	8	8	0	0	1	7	3
CCNB2	612	353	398	804	445	389	438	219	105	49	19	34	50	353	216	123	141	110	96	169	457	230	335	209	444	136	48	36	103	210	112	91	105	318	491	389	220	822	793	424	10	1170	1740	175	104	102	504	259
RNF111	643	236	325	429	495	337	301	646	48	10	10	26	25	313	69	62	143	137	111	87	110	97	95	73	186	34	27	19	35	88	57	115	92	315	273	293	71	285	906	190	4	505	634	91	45	65	340	202
MINDY2	2	0	2	2	2	6	8	6	1	1	0	2	0	0	8	1	3	0	1	2	2	0	4	1	5	1	1	0	1	1	0	0	3	8	0	2	1	6	11	9	0	13	33	4	4	4	9	1
LOC533308	0	0	0	0	0	0	1	0	0	0	0	0	0	0	0	0	0	0	0	0	0	0	0	0	0	0	0	0	0	0	0	0	0	0	0	0	0	0	1	0	0	1	0	2	0	0	0	1
ADAM10	169	90	119	96	137	65	100	127	25	38	3	19	8	199	44	40	62	53	64	55	39	53	44	29	101	29	29	9	31	20	20	38	26	164	157	77	29	117	312	122	3	221	271	136	80	91	144	52
POLR2M	62	19	39	62	31	26	28	22	9	31	0	18	4	27	6	8	18	11	21	6	12	15	15	10	17	5	5	5	5	60	47	4	13	50	36	20	10	22	57	40	3	42	57	82	70	25	78	85
TCF12	4	2	9	12	3	8	5	9	1	6	1	2	0	7	6	1	2	6	2	0	5	1	3	2	10	0	2	2	1	5	2	0	1	9	6	2	3	7	16	5	1	16	25	20	21	13	10	6
MNS1	37	14	42	35	32	30	28	34	11	2	1	1	6	19	5	12	12	6	6	12	9	9	12	12	22	8	4	3	9	7	8	6	1	30	11	23	8	59	43	35	0	36	71	6	9	10	44	13
TEX9	34	17	16	68	11	18	21	27	2	4	0	2	0	10	4	3	9	6	10	3	7	8	12	11	5	0	2	2	3	12	18	1	1	21	12	7	7	22	33	20	2	87	129	18	17	10	6	8
RFX7	6	0	6	3	2	7	1	4	0	0	1	1	0	2	1	0	0	0	1	3	0	2	1	0	0	0	0	0	1	1	5	3	2	4	6	7	2	6	8	1	0	3	1	1	9	3	3	12
DNAAF4	49	21	20	53	28	22	25	45	3	3	5	3	7	25	19	8	14	7	12	9	22	14	16	3	21	7	7	4	7	10	17	13	7	33	22	18	14	51	42	24	0	87	152	11	13	7	45	26
PIGB	19	9	16	15	22	7	12	14	7	1	0	3	1	3	6	5	6	3	5	1	12	6	3	5	5	1	0	4	6	1	4	1	5	6	9	7	5	11	17	14	0	23	45	16	6	7	16	20
RAB27A	7	8	13	10	3	11	4	3	1	6	0	3	0	5	5	2	2	1	2	2	2	2	0	2	5	0	3	4	2	1	0	2	1	3	4	6	3	8	11	5	0	6	13	27	18	16	3	2
RSL24D1	160	76	102	273	84	65	55	56	33	103	14	95	11	102	54	23	50	39	38	74	94	126	84	39	90	10	65	56	54	328	570	40	193	103	82	70	47	108	140	85	11	260	293	488	252	231	622	741
UNC13C	0	0	1	0	0	0	1	1	2	0	0	0	2	0	0	0	0	1	0	0	0	0	0	0	1	0	0	0	0	1	0	0	0	2	2	0	0	0	2	1	0	1	0	0	0	0	1	2
ONECUT1	0	1	4	1	0	1	0	0	1	0	0	1	0	0	1	0	1	0	1	0	1	2	1	1	2	0	0	0	0	0	0	2	0	1	1	1	2	0	2	0	0	2	3	0	0	0	4	0
ARPP19	352	203	187	285	126	126	92	108	38	81	14	84	29	351	224	81	120	74	62	46	93	88	100	69	130	23	96	69	85	1042	754	95	443	209	196	153	66	262	271	93	5	249	413	325	314	196	1524	868
GNB5	98	57	91	109	73	45	47	46	21	3	1	4	7	76	49	36	52	39	35	15	44	29	38	30	56	10	6	3	11	4	7	15	14	95	74	90	24	83	134	63	3	95	116	15	20	10	35	31
LEO1	1336	786	797	1223	994	1087	1007	1234	315	44	22	60	27	500	161	214	416	291	247	424	433	617	706	460	1051	166	101	50	156	116	173	116	93	880	709	916	399	1372	1883	1217	29	4050	4047	174	159	170	300	225
TMOD3	254	149	232	243	162	139	91	157	49	55	3	42	15	86	25	40	67	82	55	52	105	47	65	64	127	36	32	24	48	52	93	35	64	222	139	113	49	178	263	129	4	317	415	285	148	140	155	127
TMOD2	161	77	77	116	74	80	51	87	23	7	2	4	7	125	41	36	55	34	47	23	35	33	25	32	56	11	4	2	12	22	10	35	29	103	124	92	30	66	154	45	3	113	122	16	20	9	113	35
LYSMD2	17	5	10	24	4	6	8	7	1	1	0	2	0	5	1	0	5	2	2	1	7	4	4	1	6	1	0	0	1	1	0	1	0	7	10	1	2	11	10	6	0	18	28	10	6	7	1	1
SCG3	39	17	18	47	33	26	31	20	17	2	0	3	1	18	7	12	16	11	14	15	22	17	15	11	30	11	4	2	8	4	4	4	4	27	20	22	8	28	35	47	0	128	180	7	6	5	18	4
CYP19A1	0	0	0	0	0	0	0	0	0	2	0	1	0	0	0	0	0	0	0	0	0	0	0	0	0	0	0	0	0	0	0	0	0	0	0	0	0	0	0	0	0	0	0	10	4	4	0	0
TRPM7	14	3	8	8	7	8	4	10	1	12	1	10	0	12	2	3	6	4	4	2	3	3	1	2	2	1	7	4	6	1	26	1	8	9	9	6	1	6	16	6	0	11	17	86	20	30	33	25
USP8	384	154	244	264	237	204	198	323	52	34	13	32	29	256	119	80	128	96	125	92	62	100	83	101	225	44	54	33	62	117	134	107	75	261	213	230	86	348	421	186	4	430	579	139	137	134	373	297
GABPB1	209	86	144	200	127	129	71	106	46	13	5	4	7	154	53	42	83	69	74	54	95	51	57	37	138	29	17	11	22	33	23	24	34	180	169	118	43	167	238	116	2	248	342	57	24	21	90	112
SLC27A2	0	1	0	0	0	0	0	0	0	0	0	0	0	0	0	0	0	0	0	0	1	0	0	0	0	0	0	0	0	0	0	0	0	0	0	0	0	0	0	0	0	0	0	0	0	0	0	0
DTWD1	67	41	27	84	22	23	12	19	8	5	4	3	0	13	6	14	22	3	11	10	38	14	7	3	32	7	8	5	8	14	9	3	5	42	25	10	9	64	37	22	0	200	277	39	19	17	14	11
GALK2	14	3	3	10	11	1	4	8	3	0	0	0	0	2	0	2	3	1	2	0	4	3	4	4	6	1	0	0	0	0	1	0	0	6	3	3	4	4	7	5	0	4	10	3	1	1	9	3
SHC4	0	0	0	0	0	0	0	0	0	0	0	0	0	0	0	0	0	0	0	0	0	0	0	0	0	0	0	0	0	0	0	0	0	0	0	0	0	0	0	0	0	0	0	0	5	1	0	0
EID1	4	2	0	8	5	1	0	5	3	5	1	5	0	0	2	0	7	3	2	0	4	1	1	0	4	0	8	5	0	0	9	0	1	4	3	3	1	7	5	6	0	7	20	36	51	22	8	0
FBN1	0	0	0	0	0	0	0	0	0	0	0	0	0	0	0	0	0	0	0	0	0	0	0	0	0	0	0	0	0	0	0	0	0	0	0	0	0	0	0	0	0	0	0	0	2	0	0	0
DUT	4	1	2	3	2	1	1	2	0	29	4	34	0	1	1	2	3	0	0	1	2	0	0	0	4	0	27	14	6	5	15	2	4	2	5	1	0	0	2	0	0	3	3	76	87	64	14	16
MYEF2	5	1	2	4	6	2	7	5	0	3	1	2	1	7	2	0	0	1	0	2	3	1	2	2	1	0	1	4	1	28	15	5	6	3	5	4	0	9	4	4	0	3	3	8	12	19	47	11
SEMA6D	0	0	0	0	0	2	0	0	0	0	0	0	0	0	0	0	0	0	0	0	1	0	0	0	0	0	0	0	0	0	0	0	0	0	0	0	0	0	0	0	0	0	1	0	14	8	0	0
SQOR	44	12	6	27	26	10	19	35	7	0	0	1	1	24	7	6	4	9	8	5	10	3	9	4	10	4	0	0	1	0	3	1	12	25	22	27	6	9	29	11	0	35	23	2	16	1	9	6
BLOC1S6	27	16	5	16	14	10	4	8	3	6	1	11	2	20	9	7	8	2	7	5	8	7	4	1	18	3	4	7	5	3	4	0	4	20	12	11	10	16	21	10	0	10	24	44	19	19	7	17
C10H15orf48	29	13	2	9	2	6	1	6	2	2	1	1	1	11	4	5	5	1	2	0	6	4	3	1	9	4	3	3	2	15	24	1	6	7	8	5	1	3	8	4	1	55	80	10	6	2	67	24
SPATA5L1	4	1	1	1	0	1	0	2	1	0	0	1	0	0	2	0	1	0	2	0	0	2	1	0	0	0	2	1	1	10	1	4	4	0	1	0	0	0	0	0	0	1	6	1	1	0	9	6
GATM	4	9	6	3	2	0	0	4	1	1	0	0	0	0	2	1	1	3	9	1	2	2	2	1	2	2	0	1	2	0	0	2	4	11	7	3	4	1	4	2	0	16	6	7	68	6	7	1
DUOXA1	0	0	0	0	0	0	0	0	0	0	0	0	0	0	0	0	0	0	0	0	0	0	0	0	0	0	0	0	0	0	0	0	0	0	0	0	0	0	0	0	0	0	0	1	0	0	0	0
SORD	1	3	4	4	0	0	2	2	0	31	0	17	0	0	3	0	0	1	0	0	1	0	2	0	1	0	10	8	4	7	31	0	0	1	4	1	0	2	1	0	0	2	5	94	80	44	25	32
FERMT2	813	511	630	720	770	673	432	792	181	70	31	63	76	581	251	161	383	337	349	324	333	297	266	216	569	131	75	50	153	125	98	178	148	610	712	648	276	687	1207	427	19	1426	1464	283	336	285	814	348
DDHD1	68	31	59	69	123	57	66	91	18	4	0	0	1	26	6	14	28	21	26	14	17	22	28	24	59	16	3	4	9	7	3	7	9	59	78	45	16	48	243	49	1	97	174	16	13	8	45	17
BMP4	17	7	0	11	8	6	4	6	3	2	1	2	4	37	35	2	2	6	0	1	10	4	5	2	9	2	3	3	4	62	39	6	26	9	11	8	3	14	16	4	0	34	77	15	13	9	35	57
CDKN3	3	0	4	0	1	3	0	1	1	14	1	4	5	21	9	0	1	1	1	0	0	1	0	0	0	0	5	4	5	5	3	10	3	1	0	0	0	3	2	0	0	2	1	28	19	20	32	9
CNIH1	403	170	279	435	245	182	96	125	63	50	10	30	19	234	98	69	159	138	137	76	235	135	114	52	142	31	38	40	39	230	279	63	114	364	234	228	96	315	364	183	4	353	538	169	89	106	457	307
GMFB	16	5	7	1	7	2	3	0	2	11	0	3	0	9	8	1	6	7	1	4	2	2	1	1	2	0	10	0	2	3	35	3	1	13	2	1	0	2	8	6	0	3	5	24	2	18	36	17
CGRRF1	2	1	0	0	0	0	0	0	0	6	0	3	0	0	1	0	1	0	0	0	0	0	0	0	0	0	2	2	0	2	7	5	4	0	0	0	0	0	2	0	0	0	0	21	11	18	5	8
SAMD4A	2	3	1	3	1	1	0	0	0	1	1	0	0	1	2	0	1	1	0	0	0	0	0	0	0	0	2	2	3	0	0	1	0	2	1	1	0	0	0	0	0	2	2	0	6	1	0	1
SOCS4	216	84	131	148	99	87	66	68	25	17	2	16	15	131	49	48	58	78	52	46	58	59	31	34	83	22	14	13	27	175	81	40	112	133	122	71	46	165	177	81	6	121	139	59	39	38	193	281
WDHD1	53	27	31	64	44	60	28	52	11	3	0	0	5	31	12	22	24	24	20	12	12	17	24	12	32	8	5	3	6	21	54	15	20	44	44	53	22	56	98	20	1	96	93	11	7	8	71	48
MAPK1IP1L	19	8	15	29	16	7	10	13	8	126	8	53	4	54	24	2	4	8	6	7	21	3	9	1	16	3	45	31	17	236	65	32	82	16	10	8	2	10	19	14	1	35	46	435	109	137	187	247
LGALS3	169	77	117	287	124	123	66	53	48	1402	91	894	8	79	47	15	79	37	64	44	112	65	54	36	269	43	310	234	132	42	47	33	24	130	112	89	79	209	156	115	17	575	1206	6778	1993	2772	75	85
DLGAP5	1091	802	664	1761	1066	958	758	1572	339	47	20	57	36	353	115	275	257	263	200	451	488	435	407	414	740	232	78	49	99	323	263	112	121	515	312	562	317	1279	1235	745	7	2113	2220	201	140	142	669	393
FBXO34	889	372	340	524	507	400	411	422	168	19	11	29	78	505	187	202	262	228	195	179	159	246	176	175	344	146	45	30	79	62	53	120	59	666	474	453	153	359	758	415	14	805	1030	62	98	82	553	229
ATG14	181	98	103	101	111	108	80	143	38	15	5	18	62	269	115	52	75	69	55	42	43	53	39	40	120	29	25	9	35	203	135	163	223	116	138	117	41	126	241	87	8	124	168	41	43	41	605	313
KTN1	279	108	167	180	177	183	141	250	60	24	11	20	29	216	91	76	106	70	84	80	51	91	70	70	174	55	32	17	23	33	23	88	21	215	156	172	57	213	299	150	3	424	424	63	87	58	295	92
TMEM260	15	5	15	11	18	12	7	23	3	8	1	0	0	11	4	1	4	3	5	7	12	11	6	1	8	5	1	3	3	5	7	0	6	10	7	10	4	18	27	11	2	36	36	16	6	9	3	7
OTX2	0	0	2	1	1	0	0	3	0	7	1	4	0	3	2	0	0	0	0	0	0	0	1	0	1	0	2	4	2	0	0	3	1	0	0	0	0	1	0	1	0	0	1	17	13	16	11	1
AP5M1	104	42	57	92	59	66	35	56	19	7	1	4	1	43	14	18	28	30	35	16	45	24	22	19	47	14	7	8	13	17	15	9	7	79	75	49	21	94	123	47	0	87	162	27	32	26	39	47
EXOC5	186	116	214	224	241	201	137	201	79	16	0	16	17	84	53	64	79	81	60	77	75	96	81	55	183	58	23	12	24	80	38	47	47	223	131	114	67	208	323	169	5	434	690	90	68	58	228	123
NAA30	349	248	346	365	375	326	224	291	100	18	8	16	12	233	107	102	189	160	197	137	175	153	152	110	260	95	23	11	46	77	32	34	53	414	408	188	115	213	597	339	4	610	875	39	52	55	172	108
ARMH4	107	37	70	69	86	82	81	69	30	2	2	5	3	105	6	28	35	26	35	31	22	53	37	26	82	28	9	3	14	11	10	18	8	80	59	63	20	90	151	89	0	143	220	10	53	14	28	13
ACTR10	54	32	32	64	40	44	36	16	21	13	1	10	2	24	8	7	16	10	15	18	33	22	27	16	36	16	11	9	9	81	49	9	37	31	22	29	14	65	67	41	1	119	182	85	55	61	106	82
PSMA3	140	73	51	141	72	81	75	34	46	176	17	179	6	62	17	21	63	37	45	28	88	51	50	37	51	10	153	140	83	556	464	31	182	114	60	46	34	151	100	94	8	238	400	703	511	422	762	617
ARID4A	193	99	168	150	217	158	136	153	58	13	6	27	12	156	38	66	83	59	46	67	45	72	92	80	157	44	39	13	41	177	108	116	196	210	127	128	77	295	312	142	16	479	527	64	64	68	313	212
TIMM9	7	1	2	11	4	4	0	4	1	1	0	7	1	1	2	1	1	3	1	0	4	0	1	2	1	0	3	2	2	6	13	3	4	0	2	1	2	2	6	2	0	8	6	8	16	11	17	15
DAAM1	240	109	121	152	246	172	128	213	66	10	2	12	25	142	64	80	59	58	72	50	31	69	91	40	153	63	17	5	18	50	35	35	42	181	164	227	71	173	432	150	1	354	482	59	26	25	217	87
JKAMP	132	58	75	151	71	79	69	85	27	12	1	13	11	132	69	23	48	39	39	36	64	37	40	30	50	22	16	13	30	153	132	31	76	80	112	196	39	153	190	72	7	412	599	75	56	47	247	193
L3HYPDH	0	0	0	1	0	0	0	0	0	0	0	0	0	1	0	0	0	0	0	0	1	0	0	0	0	0	0	0	0	1	0	2	2	0	1	0	0	1	1	0	0	0	1	0	4	0	2	1
DHRS7	0	1	1	0	2	1	1	0	0	15	5	18	0	2	1	0	0	0	1	0	0	0	0	0	0	0	19	10	4	5	11	1	0	1	0	1	0	2	3	0	1	2	0	77	52	53	13	10
PPM1A	23	16	27	15	24	14	10	17	6	4	1	1	1	36	15	9	9	16	13	9	5	7	6	6	22	5	2	3	4	14	3	8	7	24	34	27	12	17	30	13	0	23	33	13	3	3	20	13
SIX6	1	0	0	1	0	0	0	0	0	0	0	0	0	1	4	0	0	1	0	0	0	0	0	0	1	0	0	0	0	0	0	1	0	2	0	0	0	0	0	0	0	0	0	0	0	0	2	0
MNAT1	358	155	256	440	310	256	165	426	122	38	14	41	29	146	61	70	117	97	97	121	187	145	166	150	229	57	72	37	92	131	141	86	71	240	192	344	138	480	445	226	8	946	1317	175	154	112	315	155
TRMT5	6	6	5	21	3	4	9	9	2	3	1	3	0	7	2	2	2	2	3	0	2	3	5	1	17	4	1	4	3	42	29	1	13	2	5	7	2	19	12	7	0	9	28	18	7	17	57	67
PRKCH	164	93	133	124	188	120	83	115	50	7	1	1	4	96	43	17	74	61	61	50	43	50	66	34	105	35	9	5	12	6	15	19	18	126	138	86	31	64	263	107	4	248	299	20	19	16	58	19
HIF1A	158	55	98	136	147	102	65	159	21	3	1	14	3	54	22	17	56	35	49	37	45	44	30	27	76	22	5	4	13	52	28	21	36	104	126	55	29	73	252	48	2	132	186	31	32	37	170	53
SNAPC1	3	2	3	9	1	5	6	4	3	1	1	4	3	26	28	0	2	1	1	0	4	1	1	2	4	0	3	2	4	38	19	81	14	1	2	4	3	3	8	3	0	8	28	37	18	16	50	61
KCNH5	1	0	0	0	0	0	0	0	0	0	0	0	0	0	0	1	0	0	0	0	0	0	1	0	0	0	0	0	0	0	0	0	0	0	0	0	0	0	0	0	0	2	0	0	0	0	0	0
RHOJ	0	0	0	0	0	0	0	0	0	0	0	0	0	0	0	0	0	0	0	0	0	0	0	0	0	0	0	0	0	0	0	0	0	0	0	0	0	0	1	0	0	0	0	0	0	0	0	0
PPP2R5E	90	51	58	64	64	56	42	59	24	10	4	8	5	86	51	28	42	35	51	24	23	36	23	21	57	16	9	10	15	126	42	49	94	91	92	49	25	60	135	77	0	195	242	26	45	27	252	228
WDR89	7	4	3	2	5	1	5	4	0	17	2	12	5	27	14	1	0	5	1	3	3	1	0	3	1	0	9	11	7	68	118	37	68	5	2	4	1	4	9	0	0	6	7	42	22	31	108	110
SGPP1	2	1	2	1	2	0	1	2	2	8	0	3	0	2	0	0	0	1	1	0	2	0	0	0	2	0	2	0	0	3	5	1	0	2	2	1	1	0	2	1	0	0	0	17	6	11	4	7
SYNE2	70	33	71	60	87	91	72	154	28	3	3	4	3	32	10	12	35	20	20	42	16	48	36	32	120	21	4	0	12	8	9	9	8	37	30	52	28	125	167	72	0	195	309	16	31	22	16	13
ESR2	7	0	1	4	2	0	0	0	0	1	0	2	0	2	1	0	1	4	2	0	0	1	0	1	3	0	0	0	0	0	0	0	1	0	4	4	1	0	12	4	0	6	9	0	3	0	3	1
MTHFD1	412	238	528	506	681	552	502	467	185	21	9	28	14	120	81	99	180	99	71	195	101	261	317	202	608	133	31	23	50	41	39	38	22	237	176	211	139	349	748	442	7	1051	1331	78	61	49	119	73
AKAP5	0	0	0	0	0	0	0	0	0	0	0	0	0	0	0	0	0	0	0	0	0	0	0	0	0	0	0	0	0	0	0	0	0	0	0	0	0	0	0	0	0	0	0	0	0	0	2	0
ZBTB25	0	1	0	0	0	1	0	0	0	0	0	0	0	0	0	0	0	1	0	0	0	0	0	0	1	0	0	0	0	0	0	0	0	0	0	0	0	0	0	1	0	0	0	3	2	1	1	1
ZBTB1	14	7	9	22	7	10	4	15	9	11	1	5	0	8	1	1	11	1	3	1	5	3	5	3	15	1	5	1	6	43	29	2	18	12	19	12	4	8	28	12	1	28	35	27	27	27	89	64
HSPA2	574	172	194	326	377	231	252	223	78	9	4	15	19	249	93	79	216	176	145	67	110	121	108	80	219	58	19	9	33	134	70	63	83	235	209	189	69	171	620	225	10	272	366	69	78	42	438	336
PLEKHG3	6	2	4	3	3	1	1	2	2	0	0	1	0	2	0	0	0	3	5	0	2	1	0	1	2	0	0	0	0	0	2	0	0	1	1	1	0	2	10	3	0	2	4	0	4	0	0	1
CHURC1	166	49	76	124	65	62	58	76	26	46	10	43	11	100	43	37	65	54	56	25	60	27	45	30	44	17	82	35	46	287	243	28	81	106	86	105	40	105	150	80	3	117	109	213	187	127	276	200
GPX2	1	0	1	0	1	0	1	1	0	4	0	7	1	0	0	0	0	0	0	0	1	1	0	0	0	0	5	7	1	0	2	0	0	0	1	0	0	1	1	0	0	2	0	56	49	16	0	4
RAB15	128	47	47	69	73	37	46	35	10	15	2	10	5	110	42	16	46	52	32	24	20	21	23	20	57	10	4	2	9	15	8	16	22	88	87	72	22	56	123	58	2	126	153	29	18	8	93	56
FNTB	26	3	14	24	14	11	9	23	0	11	1	2	1	10	3	3	2	10	9	0	7	7	8	1	3	1	3	6	0	13	2	1	2	15	17	8	1	6	24	16	0	10	25	18	11	8	15	12
MAX	378	88	78	164	94	76	81	99	27	25	10	27	26	328	142	25	57	48	66	23	57	27	35	29	66	12	29	15	29	547	193	170	244	113	111	102	19	80	164	87	5	208	337	68	85	66	807	563
FUT8	1	1	1	1	1	2	2	2	0	0	0	2	0	1	2	0	0	0	0	0	0	0	0	1	0	0	2	0	2	0	1	2	1	1	4	0	1	0	5	0	1	6	5	4	0	6	7	8
MPP5	0	0	0	0	0	2	0	0	0	0	1	0	1	1	0	0	0	0	0	0	0	0	0	0	1	0	0	1	0	0	1	0	0	0	0	1	0	0	0	0	0	0	0	1	1	0	1	2
ATP6V1D	27	11	18	19	12	12	13	11	8	163	7	92	5	20	6	4	11	7	6	9	8	9	8	4	11	2	65	69	38	220	285	9	14	14	16	13	3	27	26	6	5	24	34	541	345	289	144	291
EIF2S1	224	83	108	162	104	81	84	74	27	126	12	85	16	100	39	49	60	55	54	40	50	38	61	38	68	22	82	81	48	295	315	17	57	133	156	91	37	155	176	85	6	194	239	447	278	235	131	291
PLEK2	38	7	17	36	14	19	7	8	7	0	0	0	2	13	5	3	7	8	7	7	17	11	10	7	25	7	2	3	5	2	6	3	7	23	17	15	6	14	28	15	0	22	45	7	6	1	11	3
TMEM229B	2	0	0	1	1	0	0	2	0	0	0	0	0	0	0	0	0	1	1	0	0	2	0	0	0	0	0	0	0	0	0	0	0	0	0	0	0	0	1	0	0	0	0	0	0	0	0	3
PIGH	16	2	33	19	11	15	7	2	3	9	0	3	0	3	1	4	16	10	15	8	20	7	17	2	18	2	7	3	4	16	30	1	1	12	3	13	3	8	18	10	0	29	46	31	26	6	27	22
ARG2	147	85	40	92	52	46	61	15	22	64	8	28	8	76	26	21	72	55	76	20	78	56	45	18	41	13	40	34	36	79	213	26	31	110	66	82	28	57	97	72	4	60	74	337	141	139	120	214
VTI1B	87	34	32	72	31	30	26	20	6	78	5	71	2	52	20	5	22	19	15	11	27	11	12	14	15	7	39	21	27	35	27	5	12	24	32	28	12	34	36	17	2	27	39	290	473	201	62	43
RDH12	196	49	51	104	48	42	42	29	14	13	2	4	3	100	65	32	48	27	32	14	34	20	37	13	74	18	10	6	13	12	7	17	19	106	70	126	20	92	83	79	4	304	747	86	30	19	35	20
ZFYVE26	32	2	10	8	16	6	17	13	2	4	0	0	0	8	0	2	1	6	2	1	1	3	1	1	6	0	5	0	0	3	1	2	3	6	5	5	1	4	29	8	0	12	16	12	18	15	9	6
RAD51B	18	11	17	24	15	13	8	6	4	4	0	2	2	9	6	2	8	3	4	4	6	5	2	4	13	4	5	1	2	3	12	1	5	15	17	12	9	21	19	20	0	18	25	19	10	8	9	4
ZFP36L1	732	309	172	496	278	211	206	577	48	19	7	8	11	134	72	43	122	91	150	100	297	143	108	70	146	51	25	19	50	19	23	51	62	482	238	373	97	348	658	206	9	1101	2461	90	127	76	93	102
ACTN1	202	63	126	134	225	114	139	160	70	28	4	27	5	198	53	21	90	79	81	60	25	68	62	55	88	38	30	7	11	52	55	63	24	144	109	138	41	76	345	103	6	333	391	79	127	33	334	98
GALNT16	0	0	0	0	1	0	1	1	0	0	0	0	0	1	0	0	0	0	0	0	0	0	0	0	0	0	0	0	0	0	0	0	0	0	0	0	0	0	0	0	0	0	0	0	8	3	0	0
SLC39A9	12	5	9	4	10	7	2	3	2	6	1	3	1	13	3	4	8	7	6	3	3	5	6	0	2	1	3	5	5	25	11	3	15	8	14	4	4	6	10	8	0	13	12	16	6	11	32	19
ERH	1101	573	412	754	330	470	282	68	122	235	64	392	85	959	449	138	361	194	362	158	302	243	186	176	316	78	315	193	227	1432	1237	297	563	435	540	450	168	552	584	301	23	1277	1581	1341	1086	805	2223	1826
PLEKHD1	0	0	0	2	0	3	0	0	0	6	1	1	0	1	0	0	0	0	0	0	0	0	0	0	0	0	0	0	0	1	0	1	0	0	0	0	0	0	0	0	0	1	3	7	21	1	0	2
SRSF5	41	12	38	43	31	46	27	47	7	86	4	57	16	81	54	10	24	17	12	14	11	17	12	10	26	5	63	48	45	63	79	64	113	38	33	28	14	49	59	33	4	52	93	248	222	161	235	150
SLC10A1	2	0	0	0	0	0	0	0	0	2	0	2	0	0	0	0	0	0	1	0	0	0	0	0	0	0	0	1	0	0	0	0	0	0	0	0	0	0	0	0	0	0	0	3	2	6	0	0
SMOC1	185	60	86	160	126	109	59	66	38	3	3	8	5	120	51	16	81	35	65	41	171	50	101	49	158	28	12	8	14	17	18	15	17	201	87	104	58	77	234	126	5	176	443	17	24	15	87	35
SYNJ2BP	227	99	87	183	106	89	60	79	35	29	3	24	4	125	67	42	60	54	75	54	68	65	49	39	89	30	26	16	20	15	25	24	13	134	127	120	49	117	203	104	1	107	213	84	55	53	58	47
COX16	49	28	36	98	49	58	33	27	22	106	15	106	7	34	24	9	23	15	20	20	47	19	18	22	35	8	120	91	60	83	117	24	49	39	44	42	22	90	73	25	4	244	361	353	228	228	61	129
MED6	124	52	43	147	57	38	48	38	24	20	8	23	12	107	58	37	23	18	25	29	39	35	30	22	72	20	21	15	30	233	288	32	113	90	70	40	24	108	63	45	8	396	648	119	90	65	530	508
MAP3K9	3	1	1	3	1	0	3	2	0	1	1	0	0	2	5	0	2	2	1	0	0	1	2	1	3	0	0	0	0	0	0	4	0	4	2	1	0	9	8	2	0	3	5	1	1	4	15	8
RPL12	71	16	35	47	30	56	39	31	14	581	80	722	14	57	29	6	15	23	18	9	14	19	26	9	33	5	296	311	115	325	380	42	90	24	23	35	13	26	68	19	20	95	59	2075	1254	1272	347	510
DCAF4	10	6	7	9	6	4	7	5	3	9	1	3	14	46	47	1	2	1	2	1	4	1	2	1	2	0	4	3	3	8	3	99	13	7	5	11	2	7	21	3	1	11	12	13	9	10	11	19
ZFYVE1	0	0	1	0	0	1	0	0	0	0	0	0	0	1	0	0	0	0	0	0	1	0	0	0	1	0	1	0	0	2	0	1	0	0	0	0	0	0	0	0	0	0	0	4	2	0	1	1
PSEN1	36	8	9	25	15	15	10	12	1	2	0	0	2	18	18	1	6	6	6	4	11	6	4	5	8	1	0	1	2	3	3	5	2	26	19	17	6	27	27	15	0	43	53	8	4	5	12	12
NUMB	408	118	93	269	176	203	117	288	40	8	5	9	4	164	59	44	68	70	89	52	31	74	61	41	126	23	13	5	24	16	22	27	41	178	167	176	38	72	420	100	4	156	524	11	41	42	185	72
RIOX1	4	0	2	2	2	0	0	3	0	0	0	1	1	10	2	2	4	1	2	0	4	0	0	0	5	1	0	0	0	1	0	1	2	2	5	5	0	0	8	3	0	0	13	3	2	0	2	2
HEATR4	0	0	0	0	0	0	1	0	0	0	0	0	0	1	0	0	0	0	0	0	0	0	0	0	0	0	0	0	0	0	0	0	0	1	1	0	0	0	1	0	0	0	0	0	0	0	0	0
ACOT2	0	0	0	0	0	0	2	1	0	1	0	0	0	0	0	0	0	0	0	0	0	0	0	0	0	0	0	0	0	3	3	0	5	0	0	0	0	0	0	0	0	1	1	1	2	0	10	16
ACOT4	0	1	1	1	0	0	1	0	0	1	0	1	0	0	0	0	0	0	0	0	0	0	0	0	0	0	0	1	1	0	0	0	0	0	0	0	0	0	0	0	0	0	0	11	8	2	1	1
DNAL1	100	41	47	75	69	44	44	53	7	8	2	8	19	143	75	30	47	47	27	21	36	29	31	17	26	8	12	9	18	136	93	121	89	82	60	57	28	86	105	65	2	79	97	25	36	25	439	166
PNMA1	4	1	2	4	0	3	5	0	1	1	0	0	0	5	4	0	0	0	2	0	2	1	2	0	3	0	0	0	1	0	0	0	1	0	0	1	0	3	2	1	0	3	4	1	4	3	1	0
PTGR2	107	50	56	102	46	37	23	15	7	31	1	13	4	54	21	25	35	36	18	20	37	24	22	9	15	8	17	12	9	34	111	15	45	60	83	70	22	110	103	50	1	63	83	71	31	43	96	125
ZNF410	89	25	36	58	32	32	27	29	5	9	0	9	3	111	40	16	22	27	24	14	17	13	12	8	26	3	9	7	5	113	62	25	46	73	48	40	9	59	81	42	3	39	85	38	30	34	159	130
COQ6	77	47	17	136	55	44	38	31	13	33	2	37	5	31	14	14	17	17	13	18	47	29	37	21	67	15	13	18	23	14	3	23	4	37	76	50	23	100	92	42	1	64	92	96	104	56	26	17
ENTPD5	2	1	1	3	1	0	0	2	0	1	0	0	1	0	1	0	2	0	0	1	0	1	0	0	1	3	0	0	0	1	1	0	0	6	6	2	1	3	4	1	0	1	1	14	1	0	2	4
ALDH6A1	7	6	8	12	9	7	6	11	5	49	1	30	1	8	6	1	1	2	6	3	8	7	3	1	7	1	28	20	10	16	15	2	11	4	13	6	4	10	19	7	1	14	11	133	74	71	31	26
LIN52	55	15	23	28	26	29	5	15	12	4	0	4	2	66	25	9	16	12	8	3	8	16	8	6	15	4	6	1	15	54	63	33	32	30	26	30	1	43	43	18	3	64	65	11	12	3	179	147
VSX2	0	1	0	1	1	3	2	0	1	0	0	0	0	4	0	1	0	0	0	1	0	0	0	1	0	0	0	0	0	0	0	0	0	1	1	2	1	1	6	0	0	0	3	0	0	0	1	3
ABCD4	11	0	3	6	7	7	8	4	1	1	0	2	0	1	0	0	4	0	2	1	1	2	3	2	7	0	4	0	2	1	5	1	0	5	3	4	2	2	12	6	0	13	15	16	16	2	2	0
VRTN	0	0	0	0	0	0	0	0	0	0	0	0	0	0	0	0	0	0	0	0	0	1	1	0	0	0	0	0	0	0	0	0	0	2	0	0	0	0	0	0	0	0	0	0	1	0	0	0
SYNDIG1L	0	0	0	0	0	0	0	0	0	0	0	0	0	1	0	0	0	0	0	0	0	0	0	0	0	0	0	0	0	0	0	0	0	0	0	0	0	0	0	0	0	0	0	0	0	0	0	0
ISCA2	7	2	2	3	3	2	1	0	0	18	0	10	0	10	12	0	2	3	0	1	1	2	0	1	2	0	9	6	1	37	19	16	10	1	2	0	0	0	4	1	0	6	3	47	81	37	26	33
NPC2	50	25	34	80	21	20	44	6	12	32	2	13	0	36	18	11	25	38	22	12	26	29	13	20	36	4	9	13	17	13	4	8	27	60	22	36	12	18	39	39	2	44	57	124	120	58	30	16
LTBP2	0	0	0	0	0	0	1	0	0	0	0	0	0	2	0	0	0	0	0	0	0	0	0	0	0	0	0	0	0	0	0	0	0	0	0	0	0	0	0	0	0	0	0	0	0	0	0	1
AREL1	147	54	51	82	89	44	72	98	11	2	1	6	4	113	27	19	25	23	37	17	21	20	17	12	43	5	8	3	16	62	24	28	13	70	106	36	6	33	121	43	3	103	115	29	19	20	129	68
FCF1	57	31	16	59	28	35	25	16	18	97	13	92	8	42	17	8	13	9	7	11	45	18	21	18	23	6	80	49	44	169	190	14	56	27	13	23	13	48	46	23	2	96	118	273	278	227	207	252
PROX2	0	0	0	1	0	0	0	0	0	0	0	0	0	0	0	0	0	0	0	0	0	0	0	0	0	0	0	0	0	0	0	0	0	0	0	0	0	0	0	0	0	1	0	0	0	0	0	0
DLST	322	66	97	140	116	62	107	101	15	6	1	3	6	90	20	17	33	38	49	19	35	36	26	17	65	14	5	6	11	17	19	14	14	98	115	48	10	60	187	67	2	163	233	28	14	20	64	33
RPS6KL1	7	1	6	3	4	5	2	2	0	0	0	0	0	2	0	0	0	4	5	0	0	0	3	0	2	0	1	1	0	0	1	0	0	1	8	0	0	1	16	3	0	3	9	3	4	1	3	1
PGF	0	0	0	0	0	0	0	0	0	0	0	0	0	1	0	0	0	0	0	0	0	0	0	0	0	0	0	0	0	0	0	0	0	0	0	0	0	0	0	0	0	0	0	0	2	3	0	0
EIF2B2	8	9	5	18	11	5	10	7	3	13	1	11	1	10	10	1	4	3	2	3	1	3	5	2	9	0	7	7	5	104	67	6	24	9	5	2	2	10	17	3	1	12	13	70	44	28	160	125
ACYP1	48	18	16	55	17	24	15	12	15	24	1	23	3	30	40	2	18	6	7	5	36	13	18	17	26	5	24	22	18	24	50	4	21	16	21	16	15	35	39	16	2	72	176	104	42	53	59	46
NEK9	6	3	5	12	8	6	4	4	2	3	0	1	0	2	2	0	3	5	1	2	1	1	1	0	8	1	0	1	0	4	1	1	2	5	2	2	1	1	11	1	0	9	4	18	10	10	10	4
TMED10	137	51	85	117	86	101	99	122	23	129	7	56	5	48	15	12	34	40	36	24	65	26	51	27	75	26	32	30	32	67	67	15	35	120	80	48	27	65	156	81	7	132	181	391	219	196	92	88
FOS	8	0	1	2	3	3	1	4	0	3	0	1	1	0	4	0	0	0	2	0	2	2	1	2	5	0	4	5	3	0	1	0	1	3	2	1	0	2	5	2	0	5	9	59	21	16	9	1
JDP2	1	0	0	3	1	1	0	0	0	0	0	0	0	0	0	0	1	0	1	0	1	0	1	0	4	0	1	0	0	2	0	0	2	0	0	2	0	5	1	0	0	3	1	0	0	0	0	0
BATF	0	0	0	0	0	0	0	0	0	0	0	0	0	0	0	0	0	0	0	0	0	0	0	0	0	0	0	0	0	0	0	0	0	0	0	0	0	0	0	0	0	0	0	1	0	0	0	0
FLVCR2	8	2	5	6	5	3	4	5	0	16	0	5	0	2	1	1	1	0	0	1	2	0	2	1	2	1	3	3	1	1	2	1	1	6	3	2	0	0	5	0	0	7	2	100	37	32	5	9
ERG28	34	6	30	46	24	14	25	19	10	51	6	26	3	13	9	6	8	4	10	9	25	15	20	8	17	6	23	18	7	18	38	8	4	21	16	12	13	39	18	20	1	78	125	131	104	98	23	50
TGFB3	0	0	0	0	1	0	0	0	0	0	0	0	0	0	0	0	0	0	0	0	0	0	0	0	0	0	0	0	0	0	0	0	0	0	0	0	0	0	1	0	0	0	0	1	0	0	0	0
IFT43	108	63	80	128	52	65	31	15	32	5	5	23	3	69	14	7	34	22	29	25	70	55	66	22	105	20	26	6	16	13	21	8	8	70	75	52	49	134	86	52	1	395	457	41	86	52	30	15
GPATCH2L	42	12	20	33	24	16	17	18	7	1	0	2	0	27	11	6	5	11	14	6	13	9	6	5	15	8	2	3	5	10	24	3	5	23	24	15	7	35	43	17	1	27	32	23	16	19	27	31
VASH1	0	0	1	1	1	0	0	2	0	0	0	0	0	0	0	1	2	0	0	0	0	0	0	0	0	0	1	0	0	0	0	0	0	0	1	2	0	0	2	0	0	0	1	0	6	0	2	2
CIPC	12	4	11	13	10	6	7	6	2	0	0	0	1	6	9	2	5	7	2	3	5	5	1	0	4	2	0	1	2	6	4	1	1	17	10	12	3	4	33	5	0	11	6	12	6	6	22	28
NGB	1	0	0	1	0	0	0	0	0	0	0	0	0	0	1	0	0	0	0	0	0	0	0	0	0	0	0	0	0	0	0	0	0	0	0	0	0	0	0	0	0	1	1	0	0	0	0	0
POMT2	38	14	30	44	42	39	36	18	11	0	1	6	2	20	14	3	14	9	18	6	14	7	9	10	33	2	3	3	2	4	6	11	3	30	50	30	8	17	105	33	0	59	74	8	13	4	18	9
GSTZ1	1	0	0	0	0	1	0	0	0	6	0	2	0	0	0	0	0	0	0	0	0	0	0	0	0	0	2	1	0	0	0	0	0	0	0	0	0	0	0	0	0	0	0	5	0	0	0	0
TMED8	38	13	13	26	26	16	7	16	2	1	1	2	0	2	2	2	12	13	14	2	6	5	9	8	7	2	1	1	3	2	0	1	3	25	17	8	2	5	35	9	0	11	19	3	5	2	5	4
VIPAS39	144	43	61	108	92	60	63	53	21	5	2	7	2	104	49	17	31	24	22	9	31	19	30	12	49	14	10	4	8	7	11	9	9	42	122	58	28	78	110	61	1	95	135	21	20	19	45	25
AHSA1	1247	893	735	1365	1155	978	1029	181	376	154	33	129	79	836	284	226	585	536	622	427	508	517	639	460	1042	149	121	75	178	418	205	352	397	904	998	589	424	1017	1022	765	25	1509	1491	458	394	288	800	594
SPTLC2	43	19	27	52	32	35	39	30	8	29	2	10	2	65	28	12	19	13	9	19	20	23	11	13	34	12	16	3	7	8	34	7	7	36	75	35	12	41	92	42	1	88	134	112	74	63	36	32
SLIRP	22	18	9	57	29	24	31	19	9	164	37	222	13	29	14	6	11	7	14	8	17	9	12	13	54	12	117	124	93	118	192	12	35	23	15	18	10	21	29	19	8	76	98	488	600	412	128	149
ALKBH1	67	30	25	48	33	18	17	24	13	9	3	16	0	43	23	9	9	18	17	12	31	13	15	8	34	8	7	9	5	169	57	33	24	34	54	28	10	26	95	22	3	68	134	84	36	35	136	111
SNW1	563	349	330	501	384	308	258	316	166	48	12	55	34	290	111	166	297	227	168	149	144	207	244	114	286	96	60	43	81	218	194	110	109	378	349	372	197	676	638	284	8	838	927	210	166	166	588	294
ADCK1	3	0	2	2	1	0	1	1	0	1	1	3	0	0	1	0	0	1	0	0	0	0	2	2	3	0	4	2	0	0	0	0	0	0	4	3	1	4	1	3	0	0	1	7	11	4	1	0
NRXN3	2	1	0	2	0	1	0	1	0	0	0	1	0	0	0	0	0	0	0	1	2	0	0	0	1	0	0	0	0	0	0	0	0	0	1	1	0	1	2	0	0	1	2	0	0	0	0	1
TSHR	0	0	0	0	0	0	0	0	0	0	0	0	0	0	0	0	0	0	0	0	0	0	0	0	0	0	0	0	0	0	0	0	0	0	0	0	0	0	0	0	0	0	0	0	0	1	0	0
GTF2A1	2	1	3	1	2	5	3	2	0	0	0	1	0	3	0	2	1	2	1	1	3	0	5	0	2	1	1	2	0	2	2	1	0	6	2	4	0	3	2	1	0	8	3	2	1	1	6	3
STON2	1	0	2	1	1	0	0	1	0	0	0	0	0	0	0	0	0	0	0	0	0	0	0	0	0	0	0	0	0	0	0	0	0	0	0	2	0	0	1	2	0	0	1	0	0	0	0	0
SEL1L	89	37	42	36	72	39	25	62	19	6	0	4	7	14	8	25	26	15	34	13	15	19	24	25	113	11	7	4	14	4	5	11	6	53	99	43	10	24	121	53	3	101	74	38	43	25	51	15
GALC	10	5	5	2	12	5	4	16	2	0	0	0	1	6	3	0	3	5	2	4	1	2	2	2	4	0	0	0	0	0	0	0	2	3	10	6	2	5	19	4	0	9	21	3	6	5	3	2
SPATA7	0	1	2	1	2	2	2	0	0	1	0	1	0	2	0	0	0	1	1	1	4	2	0	0	1	0	0	1	0	7	4	3	2	6	1	1	3	4	8	0	0	0	6	3	3	7	7	1
ZC3H14	130	65	97	156	107	82	83	77	20	53	7	60	14	217	83	28	82	66	62	28	43	48	40	34	79	24	45	30	32	422	239	195	311	140	106	85	49	89	199	69	3	203	279	206	223	121	730	530
EML5	2	4	7	3	5	2	1	1	2	0	0	0	0	1	2	3	3	1	1	1	0	0	1	1	3	0	0	0	1	0	0	0	1	3	5	2	0	1	4	3	0	9	7	4	0	1	3	1
FOXN3	4	7	3	2	4	2	4	5	0	0	0	1	0	4	3	1	3	4	1	0	3	3	0	0	0	1	0	0	2	3	0	1	0	3	10	8	1	2	5	2	1	5	5	1	4	0	4	5
TDP1	40	21	30	28	30	38	20	18	9	0	1	0	0	40	16	2	24	15	15	11	8	15	12	8	25	2	3	3	6	3	2	4	2	27	41	30	10	22	67	16	0	45	86	2	4	8	10	5
PSMC1	379	163	150	231	203	190	203	173	66	77	19	86	38	393	166	64	113	73	70	68	93	91	82	70	186	43	66	38	60	318	250	86	131	197	266	185	79	229	346	131	5	200	250	278	440	155	432	407
NRDE2	121	72	71	89	74	61	64	111	17	12	6	17	36	219	78	14	27	24	40	24	30	28	43	28	55	18	30	9	37	66	57	246	49	36	105	87	21	78	147	41	4	84	112	29	57	39	285	141
CALM1	7191	3899	4147	6100	3890	3227	2382	3395	1871	956	217	1036	461	4694	2276	1880	2985	2283	2274	2218	2147	2219	2705	1961	3524	880	735	469	695	775	1238	749	1103	5286	4903	5409	2992	5858	6322	3648	105	13916	15654	3043	3496	2134	3165	2778
RPS6KA5	20	5	18	18	19	9	9	5	2	0	0	1	0	21	6	6	6	11	5	3	5	1	9	5	19	1	3	0	2	8	4	3	5	16	16	21	7	15	31	6	0	17	29	4	1	1	20	13
CASC4	14	14	24	22	23	47	43	70	9	8	2	5	1	8	3	7	9	2	5	7	19	7	12	10	43	5	3	3	6	2	1	4	2	26	14	10	6	28	55	21	0	127	112	22	19	7	1	7
CTDSPL2	87	36	88	81	72	44	42	82	22	7	1	6	3	54	10	23	29	21	23	28	32	28	28	34	35	13	13	9	16	60	46	22	16	46	50	51	21	58	109	44	2	95	87	32	23	15	81	106
EIF3J	225	131	149	221	229	202	195	197	83	92	23	146	47	255	127	61	82	55	41	100	95	94	125	119	208	60	107	59	79	768	386	311	332	115	103	80	95	255	289	185	9	393	440	259	338	254	1069	799
B2M	1	0	0	1	0	0	0	0	0	0	0	0	0	0	0	0	0	0	0	0	0	0	0	0	0	0	0	2	1	0	1	0	0	1	0	1	0	0	0	0	0	0	0	2	0	0	0	2
TERB2	2	0	0	0	0	0	0	0	0	0	0	0	0	0	0	0	0	0	0	0	1	0	0	0	0	0	1	0	0	0	1	0	0	0	0	1	0	0	0	0	0	2	1	0	0	0	1	0
ZC3H8	38	18	19	82	62	30	40	39	10	5	1	9	6	14	19	5	3	0	6	17	19	22	28	14	30	0	3	3	9	61	16	53	14	18	14	6	19	22	56	17	0	88	146	21	15	10	7	46
MERTK	8	2	2	2	3	2	0	3	2	13	0	3	0	0	0	0	2	0	0	0	1	2	1	0	2	0	0	2	4	2	1	1	0	1	5	0	1	0	7	0	2	3	3	33	37	11	28	0
BCL2L11	0	0	1	1	2	0	1	2	0	0	0	1	0	0	1	0	0	1	0	2	0	1	1	0	1	0	0	0	0	0	3	1	0	0	1	0	0	0	3	0	0	1	0	0	3	0	0	0
BUB1	111	31	90	100	100	91	70	128	32	17	3	14	6	95	57	30	38	37	23	34	36	51	41	31	90	16	15	11	19	147	119	23	72	93	61	74	34	134	221	92	4	209	287	102	29	42	266	185
TPC3	1	0	0	0	0	0	0	0	0	0	0	0	0	0	1	0	0	0	1	0	0	0	0	0	0	0	0	0	0	0	1	0	2	0	0	0	0	0	0	0	0	0	0	1	0	1	3	0
NPHP1	11	7	9	6	15	10	8	12	2	9	4	13	2	10	2	1	4	0	1	1	2	3	2	3	11	1	16	7	9	11	41	0	2	5	12	5	2	7	13	4	0	12	12	31	15	25	61	36
MAL	0	0	0	2	0	0	0	0	0	0	0	0	0	0	0	0	1	0	0	0	0	0	0	0	0	0	0	0	0	0	0	0	0	0	0	1	0	0	0	0	0	0	0	0	0	0	0	0
MRPS5	75	34	69	119	58	65	81	21	21	27	3	21	4	60	11	6	43	21	20	13	47	45	30	43	67	22	12	10	7	50	24	8	31	88	61	33	26	83	108	53	4	133	168	87	103	43	81	81
ZNF514	0	0	0	0	0	0	0	0	0	0	0	0	0	0	0	0	0	0	0	0	0	0	0	0	0	0	0	0	0	0	0	0	0	0	0	0	0	0	0	0	0	1	0	1	1	0	0	0
ZNF2	162	49	53	121	77	54	47	74	20	5	2	3	4	61	31	25	44	42	33	17	54	27	27	21	50	9	2	5	7	3	15	6	6	88	104	113	24	88	175	88	2	94	158	8	4	7	31	20
FAHD2A	13	3	2	4	7	7	8	0	2	6	0	4	0	8	1	2	1	4	2	0	1	0	2	1	4	0	1	2	2	8	9	1	1	3	1	6	3	2	5	6	0	4	11	37	34	28	10	11
GPAT2	5	2	1	6	1	1	11	4	1	0	0	0	0	6	3	0	1	3	3	1	4	1	2	0	6	1	0	0	1	7	6	0	1	3	8	5	0	2	8	1	1	3	8	0	2	0	14	16
ADRA2B	0	0	0	0	0	0	0	0	0	0	0	0	0	0	0	0	0	0	0	0	0	0	0	0	0	0	0	0	0	0	0	0	0	0	0	0	0	0	1	0	0	1	0	0	2	1	0	0
DUSP2	2	0	0	0	0	0	0	0	0	0	0	0	0	0	0	0	0	0	0	0	0	0	0	0	0	0	0	0	0	0	0	0	0	0	0	0	0	0	0	0	0	0	0	0	0	3	0	1
STARD7	0	2	1	0	4	0	2	1	1	7	0	3	0	1	0	0	1	0	1	1	0	3	0	0	0	0	2	1	0	31	4	0	6	1	0	1	0	1	2	0	0	2	3	26	27	5	24	53
TMEM127	34	7	17	30	41	18	16	25	6	8	2	11	1	8	9	2	12	6	8	9	4	5	9	5	9	3	8	3	3	19	3	11	5	26	34	5	1	13	62	15	0	41	61	55	59	18	23	16
CIAO1	2	0	1	1	0	0	1	1	0	7	1	3	0	5	0	0	1	0	0	0	1	0	1	0	5	1	3	0	0	7	3	0	2	0	1	1	2	0	1	1	1	2	2	16	15	5	9	15
SNRNP200	68	31	46	39	99	60	91	69	19	12	2	7	5	39	10	7	26	23	17	26	8	14	27	17	75	4	8	8	5	61	23	13	17	33	48	29	13	24	95	57	0	122	141	83	48	31	78	81
NCAPH	166	49	119	165	116	115	100	126	39	8	1	11	2	79	37	32	42	42	39	28	65	30	35	27	71	26	5	5	15	23	20	13	16	84	111	137	33	112	231	130	2	220	362	38	23	18	71	30
ARID5A	77	27	33	48	56	20	10	17	8	0	1	1	4	20	15	5	6	9	7	2	13	4	8	7	12	3	0	2	8	18	14	9	7	16	27	19	6	16	48	18	2	14	11	2	8	10	67	22
KANSL3	121	32	43	67	85	52	71	92	16	6	1	9	6	73	18	9	21	20	30	17	25	21	25	11	45	5	5	2	9	38	32	37	38	68	79	48	10	36	185	44	0	85	120	26	20	13	112	59
LMAN2L	8	5	8	9	5	2	3	0	1	6	0	0	1	6	1	1	1	4	3	1	0	1	3	1	5	2	0	1	0	3	0	1	5	5	4	4	0	1	10	2	0	10	8	6	5	10	4	3
CNNM4	29	7	21	16	16	10	13	18	5	0	0	0	1	28	11	2	8	7	8	2	5	5	2	2	15	5	1	1	1	3	0	4	2	13	10	10	0	4	53	12	1	16	26	0	7	1	24	12
ANKRD39	32	12	18	37	22	7	13	9	7	11	1	4	1	27	4	1	6	6	3	5	10	10	9	3	7	0	7	3	5	13	15	3	4	11	12	15	7	21	28	13	0	21	36	33	50	23	21	15
SEMA4C	1	1	0	0	1	0	0	0	0	0	0	0	0	2	0	1	3	0	0	0	0	0	0	0	0	0	0	0	0	0	1	0	0	0	2	0	1	0	4	0	0	0	1	0	4	1	0	0
COX5B	137	62	66	163	113	103	128	79	40	1301	143	1306	18	174	64	26	32	47	48	23	73	49	70	41	110	18	1005	910	445	554	532	48	127	100	101	78	45	107	123	86	16	215	445	3105	4013	2200	412	349
ACTR1B	6	0	5	1	2	0	0	0	0	2	0	0	0	1	0	0	1	1	1	0	1	0	0	0	1	1	0	0	3	0	0	0	0	2	1	0	0	1	2	0	0	0	2	4	2	4	10	5
ZAP70	0	0	0	0	1	0	3	0	0	0	0	0	0	1	1	0	0	0	0	0	1	0	0	0	0	0	0	0	0	0	0	0	0	0	0	0	0	1	0	0	0	0	0	0	0	0	3	0
CNGA3	7	0	12	4	2	5	3	4	0	0	0	0	0	1	0	0	11	3	1	1	0	2	3	0	1	0	0	0	1	1	4	0	0	4	1	10	0	1	3	1	0	5	9	1	0	2	0	1
INPP4A	11	8	6	3	3	2	7	1	1	4	1	1	0	5	2	0	1	0	3	2	1	2	3	0	5	3	0	0	1	3	0	0	5	4	6	7	1	1	5	2	0	9	4	3	1	6	3	5
UNC50	199	110	84	188	74	80	80	40	19	39	7	26	6	136	28	18	54	43	59	23	75	44	44	37	154	29	31	22	29	58	91	12	32	129	155	73	34	172	142	101	2	283	374	133	104	76	115	125
COA5	56	20	33	51	33	30	20	17	8	56	20	66	5	47	15	12	23	9	10	12	21	17	15	6	38	4	57	52	34	22	54	13	13	47	14	15	9	30	26	25	3	104	178	240	206	112	77	27
MGAT4A	173	72	63	145	91	78	65	79	31	22	2	14	4	102	37	29	43	37	36	25	62	32	58	23	59	7	15	12	10	10	14	28	21	123	76	81	22	98	146	71	2	109	156	82	48	59	59	36
LIPT1	12	12	4	21	8	9	9	14	2	6	1	3	3	10	3	2	4	5	3	2	8	4	7	6	5	3	3	2	3	9	5	9	2	6	10	21	3	11	25	11	1	16	52	12	23	19	14	7
MRPL30	9	8	15	27	16	21	15	15	8	51	10	45	4	26	13	5	5	5	4	5	19	3	6	8	14	3	38	23	21	252	230	2	57	13	13	14	7	15	16	14	3	31	47	162	125	101	212	291
MITD1	38	19	33	56	31	36	14	32	15	13	2	11	4	31	28	12	16	5	13	11	24	22	16	4	27	8	10	7	10	47	32	2	15	27	31	30	15	80	52	20	3	160	214	51	28	33	32	24
LYG2	0	1	0	0	0	0	1	0	0	0	0	0	0	0	0	0	0	0	0	0	0	0	0	0	0	0	0	0	0	1	2	0	0	0	3	0	0	0	1	0	0	0	0	0	0	0	0	0
TXNDC9	358	163	308	568	276	233	172	124	69	53	6	42	12	128	55	74	163	101	74	117	323	161	120	112	238	49	70	49	80	473	360	101	267	172	332	202	151	738	495	195	7	1237	794	216	188	140	430	537
CHST10	6	1	3	8	1	2	2	4	0	0	0	0	0	2	0	0	4	2	3	1	2	2	1	1	0	0	1	1	1	0	1	0	0	0	1	2	0	1	8	4	0	6	3	2	1	0	1	0
PDCL3	42	18	17	45	7	10	11	19	3	95	9	80	2	32	7	2	9	5	11	4	3	9	7	8	17	2	41	37	27	133	196	21	68	13	8	17	23	18	19	25	1	29	59	340	263	151	216	204
NPAS2	0	0	0	3	1	0	0	0	0	0	0	0	0	0	0	0	0	1	0	0	0	0	0	0	0	0	0	0	0	0	0	0	0	0	0	0	0	0	0	0	0	0	0	0	0	3	0	0
RPL31	209	74	114	206	128	204	181	92	94	1182	246	1526	73	249	149	34	70	79	80	50	105	77	114	71	211	35	981	1151	488	1460	1459	179	562	172	113	108	66	176	238	125	55	400	520	4471	2736	2990	1598	2277
TBC1D8	679	277	495	410	542	361	305	369	146	10	3	16	11	363	126	88	138	119	205	114	90	89	129	86	267	52	26	17	34	27	20	80	36	250	481	203	84	180	905	261	11	471	486	29	49	44	233	87
IL1R2	2	2	0	7	4	6	2	1	0	0	0	0	0	3	1	1	1	1	0	1	1	3	3	1	0	0	0	0	1	0	0	0	0	13	7	5	1	3	7	7	0	5	24	0	0	2	2	0
IL1R1	2	1	1	0	0	1	1	0	1	0	0	0	0	2	0	0	1	1	0	0	0	0	0	1	4	0	0	0	0	0	0	0	0	3	1	4	0	1	1	1	0	1	2	1	1	0	1	1
MRPS9	71	33	21	55	36	21	22	14	11	11	3	5	1	42	19	15	25	20	29	3	21	14	13	13	22	14	6	3	5	28	21	4	6	33	48	37	12	30	62	29	2	24	71	18	17	14	33	45
TGFBRAP1	35	16	17	29	40	28	17	30	7	3	0	1	0	27	6	4	8	12	5	6	6	3	5	4	17	2	1	1	1	0	1	8	3	25	28	21	2	8	59	18	0	36	41	4	7	3	37	3
C11H2orf49	46	26	34	52	32	27	26	28	15	19	4	19	8	39	14	10	15	17	6	16	27	16	19	13	27	5	26	19	22	92	100	14	46	19	28	27	9	37	60	20	2	92	152	75	72	61	126	155
FHL2	0	0	0	0	0	1	0	0	0	1	0	2	0	0	0	0	0	0	0	0	0	0	0	0	1	1	0	0	0	0	0	0	0	0	0	0	0	0	0	0	0	0	1	13	23	15	0	0
POLE4	255	132	169	201	125	107	96	29	63	124	14	127	7	130	48	54	110	90	85	56	118	76	77	45	238	21	108	64	55	241	294	18	42	156	183	126	47	166	232	102	6	118	261	458	407	191	263	254
DOK1	20	3	7	5	12	10	4	6	2	1	1	1	0	8	2	2	5	5	6	5	2	3	3	2	6	1	2	0	0	1	1	5	4	13	6	8	0	3	14	3	0	8	9	2	20	3	3	13
LOXL3	0	0	0	0	0	0	0	0	0	0	0	0	0	0	0	0	0	0	0	0	0	0	0	1	0	0	0	0	0	1	0	0	0	0	0	0	0	0	0	0	0	0	0	0	5	1	0	0
AUP1	5	0	3	2	0	1	1	5	0	21	1	14	0	2	0	1	1	0	0	0	3	1	0	1	0	0	10	5	2	2	6	0	2	3	1	1	0	0	1	0	0	2	4	102	80	40	31	9
HTRA2	12	2	8	15	11	8	6	4	1	5	0	4	0	2	1	1	3	3	2	3	3	3	1	0	1	1	1	1	1	0	1	1	1	6	8	4	0	7	24	6	0	35	32	23	19	8	11	8
DQX1	0	0	0	0	1	1	0	0	0	2	1	6	0	0	0	0	0	0	1	0	0	0	0	0	0	0	2	0	5	0	1	0	0	0	0	1	0	0	0	0	0	0	0	11	6	6	1	0
TLX2	0	0	0	0	0	0	0	0	0	0	0	0	0	0	0	0	0	0	0	0	0	0	0	0	0	0	0	0	0	0	0	0	0	0	0	0	0	0	0	0	0	0	0	0	4	0	0	0
PCGF1	72	27	15	61	32	34	23	2	13	13	3	10	2	17	13	11	24	8	15	10	33	11	17	13	35	7	5	9	11	57	56	10	7	54	31	27	17	73	57	26	1	104	153	46	35	43	77	74
LBX2	0	0	0	0	0	0	0	0	0	0	0	0	0	0	0	0	3	0	0	0	0	0	0	0	0	0	0	0	0	0	0	0	0	0	0	0	0	0	0	0	0	1	1	0	0	0	0	0
MRPL53	221	78	55	140	87	55	61	41	29	97	17	100	14	174	96	52	45	37	53	24	45	37	22	19	52	16	46	33	30	234	240	78	95	89	105	127	27	122	82	59	5	120	130	303	319	171	428	355
WBP1	5	1	0	2	2	0	0	1	0	12	0	10	0	4	0	0	0	0	2	0	0	0	1	0	1	0	4	8	0	4	18	5	19	1	1	1	0	3	2	0	0	2	2	38	73	13	32	31
INO80B	12	3	1	5	8	5	3	2	4	11	6	17	0	11	13	0	2	1	0	0	4	0	0	0	1	2	11	1	10	70	55	1	14	4	10	2	0	2	7	6	0	3	4	51	33	30	119	85
RTKN	21	5	8	6	14	2	4	9	3	1	0	2	0	9	2	2	2	3	3	4	3	2	8	0	4	5	1	1	1	5	3	2	2	5	7	8	1	1	9	5	0	7	12	2	2	0	8	5
WDR54	24	5	5	7	9	5	10	8	2	4	0	3	1	1	5	2	2	3	1	1	15	2	1	1	10	1	4	1	3	0	5	1	2	6	9	10	6	6	13	6	0	6	35	20	8	4	17	6
C11H2orf81	0	0	0	1	2	1	0	0	0	0	0	0	0	0	0	0	0	0	0	0	0	1	0	0	0	0	0	0	0	0	0	0	1	1	0	0	0	1	2	0	0	0	0	0	0	0	0	0
MGC152281	108	48	68	125	61	171	138	405	54	20	6	8	5	52	21	12	33	22	32	42	58	34	41	37	109	29	27	23	21	16	8	10	15	83	73	48	24	89	125	94	5	998	1369	60	41	57	48	32
DCTN1	28	8	31	10	32	18	25	19	13	0	0	0	0	12	3	4	15	6	12	10	1	9	12	11	19	4	1	0	3	8	1	1	1	29	23	18	6	10	56	16	1	45	35	14	25	10	10	8
MTHFD2	216	85	111	209	89	94	49	120	21	57	8	30	9	105	32	21	46	48	81	51	58	54	38	25	135	30	16	16	25	18	17	23	15	97	127	102	51	130	128	97	2	252	438	120	55	56	101	49
MOB1A	227	96	115	199	148	126	98	101	34	14	5	13	13	187	63	54	87	56	63	70	92	58	45	46	88	33	12	9	25	246	106	63	220	220	186	93	53	152	255	79	9	186	269	47	41	21	455	304
BOLA3	19	5	5	28	15	12	19	22	7	59	4	76	1	13	5	5	6	4	2	6	8	13	9	6	19	3	49	24	15	19	22	4	5	5	9	9	6	22	22	10	1	26	37	77	165	108	13	28
DGUOK	179	78	97	191	98	61	133	23	28	59	6	49	4	93	35	27	57	43	47	37	82	63	44	49	145	19	42	39	45	11	22	7	24	155	136	64	27	111	97	78	1	70	105	187	139	85	43	36
ACTG2	0	0	1	0	0	1	1	0	0	4	0	0	0	1	2	0	0	0	1	0	0	0	0	0	1	0	2	0	2	0	0	0	0	0	0	0	1	0	0	1	0	0	1	38	13	5	0	0
STAMBP	1	3	3	3	1	1	4	5	5	26	2	15	1	10	0	0	1	1	4	1	4	1	1	2	6	0	13	11	6	71	33	0	11	8	5	5	2	4	7	0	0	3	10	51	37	34	32	34
DUSP11	47	20	30	38	33	19	15	10	6	40	4	28	10	59	37	14	24	13	23	7	18	7	10	8	44	2	38	17	22	172	183	60	84	49	16	22	14	44	39	28	3	51	117	156	90	74	451	288
TPRKB	55	21	21	47	16	28	21	38	8	67	6	58	0	32	30	11	16	13	8	9	20	14	13	4	13	3	60	40	14	54	119	6	42	24	31	46	10	39	64	14	4	50	61	173	214	122	104	120
EGR4	13	1	4	10	5	1	2	2	1	0	0	0	0	1	0	0	2	2	0	0	0	0	0	0	1	0	0	0	0	0	0	1	1	7	2	2	0	0	7	1	1	2	2	0	0	0	2	2
CCT7	282	142	140	343	199	153	232	76	78	86	7	57	13	134	52	59	85	58	84	49	115	99	134	92	185	39	54	29	40	445	302	49	106	204	156	148	37	249	253	152	7	141	213	337	308	182	402	514
PRADC1	37	24	41	29	22	16	49	3	9	8	0	6	3	36	16	11	15	11	20	7	25	9	25	14	33	7	5	3	12	49	51	44	54	19	27	21	4	31	34	30	1	52	71	36	47	21	70	49
SMYD5	15	1	11	5	8	5	7	5	3	7	0	6	1	12	8	2	2	6	6	1	1	1	2	0	5	1	2	0	4	13	11	1	11	5	8	0	1	4	7	7	1	7	13	16	21	9	36	26
RAB11FIP5	18	2	7	4	25	7	9	9	3	0	1	0	0	5	2	0	5	4	7	0	1	5	2	2	9	2	0	0	0	2	0	2	2	9	15	6	2	15	32	5	0	9	15	0	9	2	7	5
SFXN5	2	0	2	2	0	1	1	1	0	2	0	5	0	0	2	2	0	2	0	0	1	1	1	0	1	0	0	1	2	0	0	1	0	2	3	3	0	3	2	0	0	1	7	12	0	5	0	1
EMX1	3	1	4	1	3	0	4	1	2	0	0	0	0	1	0	0	1	0	0	0	1	2	1	2	0	1	0	0	1	1	0	0	0	0	2	0	0	0	9	0	0	0	3	1	0	0	1	0
SPR	6	4	12	5	5	6	3	2	1	11	1	11	0	13	1	0	4	0	7	1	5	5	3	0	6	1	0	3	4	43	21	1	7	6	3	5	0	9	11	6	0	12	17	42	77	18	55	32
EXOC6B	58	36	43	48	34	32	29	41	9	6	1	7	2	31	9	9	19	11	10	26	22	23	17	18	36	7	10	6	10	9	10	6	10	34	43	35	9	41	78	25	0	80	77	60	40	17	36	22
CYP26B1	0	0	0	0	0	0	0	0	0	0	0	0	0	0	0	0	0	0	0	0	0	0	0	0	0	0	0	0	0	0	0	0	0	0	0	0	0	0	0	0	0	0	0	1	0	0	0	0
DYSF	0	0	0	1	0	0	0	0	0	0	0	0	0	0	0	1	0	0	0	0	0	0	0	0	0	0	0	0	0	0	0	0	0	0	0	0	0	0	1	0	0	0	0	1	4	0	0	0
ZNF638	215	98	226	240	228	210	161	359	55	43	4	33	10	99	34	59	66	47	44	92	55	98	78	75	175	47	39	27	25	80	112	49	51	147	86	166	85	260	403	148	4	270	547	225	87	85	193	166
PAIP2B	25	5	10	11	9	11	6	8	3	1	1	3	1	12	7	6	10	6	5	4	3	6	2	5	5	1	4	7	6	119	54	4	52	9	10	15	5	9	11	3	1	9	4	17	12	11	213	172
NAGK	22	13	10	26	5	6	4	2	6	8	2	6	1	10	5	1	4	2	5	3	7	4	4	2	7	2	6	4	6	9	1	1	4	16	15	17	6	5	14	7	0	12	33	29	45	21	9	7
TEX261	16	3	9	6	3	7	5	4	2	4	0	4	0	9	4	3	4	1	5	3	2	1	3	2	4	1	0	0	3	10	9	0	2	7	6	2	2	5	6	8	0	7	14	10	14	9	6	6
ATP6V1B1	2	0	0	0	2	3	1	1	0	12	1	8	0	1	2	0	0	0	0	0	0	1	0	0	1	0	2	1	0	0	1	0	1	4	2	0	0	0	3	2	0	1	0	39	24	9	0	1
FIGLA	23	13	50	26	1	20	20	9	11	0	2	2	0	8	5	0	0	0	7	6	28	10	11	7	1	0	2	2	4	1	0	3	1	2	2	0	0	14	0	1	0	0	5	1	1	2	2	2
ADD2	0	0	0	1	1	1	0	0	0	0	0	0	0	0	0	0	1	0	0	0	0	0	0	0	1	1	0	0	0	0	0	0	0	1	0	1	0	0	1	2	0	0	0	0	0	0	0	0
FAM136A	146	50	38	75	28	65	65	26	15	79	8	71	5	129	44	25	51	17	47	44	47	28	40	30	80	7	66	52	43	130	144	9	41	163	135	41	20	53	109	78	6	51	166	264	345	115	186	178
MEMO1	42	18	11	36	18	14	13	9	2	12	1	7	1	19	15	3	6	10	10	6	17	14	5	6	17	1	7	9	4	0	14	4	5	29	14	25	11	32	24	21	0	30	49	78	55	45	9	16
DPY30	174	88	123	346	144	148	69	80	36	186	23	165	15	94	28	23	57	30	44	40	124	82	57	30	196	25	142	129	102	374	270	66	146	132	76	70	66	243	182	90	10	694	746	615	506	316	505	434
SPAST	227	82	130	114	156	107	90	132	55	4	2	4	12	89	44	50	97	64	69	50	49	51	55	32	100	29	8	5	13	13	11	19	17	126	161	81	30	132	273	168	6	357	475	22	32	25	83	58
SLC30A6	0	1	3	7	1	4	0	3	1	5	0	3	0	10	2	0	2	1	3	0	1	1	1	1	0	1	3	9	3	82	126	6	36	1	0	4	0	3	9	2	0	0	5	25	22	19	86	64
BIRC6	33	4	32	14	34	43	35	42	6	4	0	4	0	5	2	4	12	5	4	17	4	9	13	12	48	6	1	0	1	4	2	4	7	17	25	10	7	15	72	29	0	85	62	15	7	3	16	13
TTC27	136	90	107	143	163	137	90	117	41	8	0	10	6	82	35	36	53	40	46	40	73	63	74	48	138	52	10	5	13	18	32	10	21	106	133	88	41	237	251	107	2	170	272	55	27	30	78	50
LTBP1	0	0	0	1	0	1	1	0	0	0	0	0	0	0	0	0	0	0	0	0	0	1	0	0	0	0	1	0	0	0	1	0	0	0	0	0	0	0	0	0	0	0	0	0	44	6	0	0
RASGRP3	0	0	1	0	0	0	0	0	0	0	0	0	0	0	0	0	0	1	0	0	0	0	0	0	0	0	0	0	0	0	0	0	0	0	0	0	0	0	0	0	0	1	1	0	1	0	0	0
FAM98A	126	51	58	67	54	51	48	46	11	7	1	7	14	60	34	28	43	33	33	11	26	29	22	13	42	11	13	6	16	61	97	16	41	81	67	56	18	99	78	48	2	76	128	53	34	37	174	172
CRIM1	29	8	22	19	39	15	18	19	5	0	1	1	0	14	5	3	8	12	6	5	3	3	7	11	21	3	2	0	6	2	1	4	1	14	25	11	4	17	53	13	0	30	43	1	23	1	4	2
FEZ2	49	13	11	43	28	18	23	25	4	3	3	9	0	28	18	8	15	12	11	6	11	9	11	12	20	5	8	3	8	20	2	10	7	37	28	31	8	26	43	16	1	41	58	41	37	33	29	11
VIT	0	0	0	0	0	0	0	0	0	0	0	0	0	0	0	0	0	1	0	0	0	0	0	0	0	0	0	0	0	0	0	0	0	0	0	0	0	0	0	0	0	0	0	0	0	0	0	0
STRN	94	30	76	84	96	78	81	113	18	6	0	9	3	47	9	17	36	21	21	37	20	22	31	18	68	15	7	2	7	4	9	8	1	66	52	40	21	35	175	73	1	160	168	29	27	22	20	10
GPATCH11	28	10	18	16	18	19	27	25	2	22	3	18	1	19	1	5	5	6	5	11	7	11	11	8	16	4	14	9	11	39	77	8	16	18	21	19	2	23	42	18	1	56	57	75	66	63	76	80
EIF2AK2	1	0	2	1	0	0	0	0	0	0	0	0	0	1	2	0	0	0	1	1	0	0	0	0	2	0	0	0	0	0	0	0	1	5	2	2	1	2	0	1	0	4	15	2	56	26	3	1
NDUFAF7	85	34	30	58	32	40	19	22	12	7	2	7	1	35	10	17	16	8	16	12	21	25	14	10	34	9	3	5	6	19	12	4	5	44	40	28	18	91	62	37	0	92	150	33	36	26	33	11
CEBPZ	222	127	162	219	183	191	153	234	61	47	10	52	11	277	79	62	86	52	54	83	66	68	120	79	280	69	57	47	62	434	215	67	100	233	168	161	96	355	373	207	7	477	578	193	113	140	510	540
PRKD3	0	0	2	0	0	0	1	1	0	0	0	1	2	0	1	0	1	1	0	0	1	1	0	0	0	0	1	0	0	1	1	2	0	2	0	0	0	2	5	0	0	1	2	0	1	0	1	2
QPCT	0	0	0	0	0	0	0	0	0	2	0	0	0	0	2	0	1	0	0	0	0	0	1	0	0	0	0	0	0	15	14	1	3	0	0	0	0	1	0	0	1	2	0	4	3	2	20	23
CDC42EP3	31	14	13	28	20	28	17	29	8	14	1	13	0	20	2	7	18	3	12	9	16	7	15	8	33	1	5	4	5	12	7	21	25	20	21	23	12	13	47	21	0	40	96	13	24	32	25	18
RMDN2	1	0	0	0	0	0	0	0	0	0	0	0	0	0	1	1	0	0	0	0	0	1	0	0	0	0	0	1	0	0	0	0	0	1	0	0	1	0	0	0	0	1	0	0	4	1	0	0
CYP1B1	0	0	0	0	0	0	0	0	0	0	0	0	0	0	0	0	0	0	0	0	0	0	0	0	0	0	0	0	1	0	5	0	1	0	0	0	0	0	0	0	0	0	0	1	0	0	6	0
ATL2	913	489	572	707	611	518	377	393	168	18	13	20	27	400	216	241	318	279	266	271	204	310	330	202	497	124	46	24	73	357	313	184	182	701	508	485	250	718	723	370	2	701	841	93	88	86	559	467
HNRNPLL	6	1	11	2	5	2	4	1	2	13	0	8	0	7	0	4	2	6	1	3	3	0	2	0	9	1	4	3	1	4	3	4	11	8	0	0	1	0	3	6	1	8	9	33	21	18	11	6
GALM	2	5	2	3	3	2	2	1	1	121	4	48	0	3	0	1	3	1	0	0	0	1	1	0	2	1	44	27	12	13	6	1	3	5	2	3	0	5	3	0	0	6	11	537	77	177	4	11
SRSF7	163	112	137	304	124	135	93	48	40	307	19	265	33	343	198	36	69	39	45	42	124	79	69	35	142	28	183	225	166	1054	866	294	406	93	150	124	40	286	210	122	16	595	913	1119	727	715	1320	865
GEMIN6	14	4	10	18	3	12	4	4	2	12	0	16	1	12	3	1	2	3	3	2	3	4	6	3	4	5	11	6	7	32	15	5	8	9	8	5	3	26	10	6	1	13	15	46	27	27	34	51
DHX57	45	28	42	44	44	36	30	63	18	5	1	7	1	10	12	6	12	13	9	15	7	12	5	19	24	4	9	8	8	1	2	5	1	16	16	18	13	27	70	20	0	77	119	27	19	13	5	4
MORN2	19	5	6	15	4	7	6	0	0	2	1	5	1	10	5	5	4	2	5	0	5	2	5	2	2	0	5	1	2	3	0	4	3	8	9	15	3	16	10	5	0	8	15	21	13	16	5	5
CDKL4	3	0	0	3	0	0	0	0	1	0	0	0	0	0	2	0	0	0	0	0	0	0	0	1	0	0	0	0	0	0	0	0	0	0	0	1	0	1	0	0	0	1	0	1	0	0	0	2
MAP4K3	29	14	30	13	30	20	12	15	5	4	1	4	0	16	4	5	10	14	7	11	6	9	8	2	19	3	1	0	4	1	3	3	7	26	22	21	8	21	32	20	0	64	40	21	9	6	7	11
TMEM178A	0	2	0	0	1	0	0	1	0	0	0	0	0	0	3	0	0	0	0	0	0	0	0	0	0	0	0	0	0	0	0	0	0	0	0	0	0	1	0	0	0	0	1	0	0	3	0	0
THUMPD2	7	1	5	3	4	3	4	6	0	1	0	4	0	1	1	0	0	0	2	0	2	0	0	0	2	0	3	3	0	1	7	0	0	5	3	1	1	3	4	1	1	7	5	14	13	4	1	0
SLC8A1	53	22	17	37	18	41	33	45	7	2	2	0	3	20	13	10	9	15	12	3	6	18	11	13	22	11	1	1	6	9	12	5	4	27	40	53	10	41	63	27	0	33	71	3	8	8	9	11
PKDCC	6	3	7	6	7	2	4	6	2	0	0	0	1	1	2	0	3	5	0	0	3	1	2	0	10	0	0	0	1	0	0	0	0	8	2	1	2	6	10	3	0	1	11	0	4	0	2	1
EML4	0	0	0	0	0	0	0	0	0	0	0	0	0	0	0	0	0	0	0	0	0	0	0	0	0	0	0	0	0	0	0	0	0	0	0	0	0	0	0	0	0	0	0	0	1	1	0	0
COX7A2L	801	298	281	740	311	189	197	118	90	115	14	97	32	195	84	132	246	216	118	120	282	192	169	172	497	67	72	78	64	318	342	76	141	305	416	215	129	602	485	313	12	557	830	398	262	171	641	279
MTA3	14	11	9	9	5	4	5	3	1	32	0	23	2	4	2	2	0	2	5	3	4	4	1	1	18	0	16	22	7	7	27	2	1	7	5	3	1	5	15	10	1	6	24	118	79	47	11	10
HAAO	0	2	0	0	0	0	0	0	0	0	0	0	0	0	0	0	0	0	0	0	0	0	0	0	0	0	0	0	0	0	0	0	0	0	0	0	0	0	0	0	0	0	0	0	0	0	0	0
ZFP36L2	43	8	16	39	18	11	7	9	2	9	0	2	1	14	22	4	14	14	15	6	11	2	8	7	23	5	6	1	0	62	9	8	26	21	20	17	3	9	29	12	1	8	34	20	18	6	137	75
DYNC2LI1	93	55	35	79	41	32	28	34	12	1	2	7	3	38	4	25	31	28	13	19	27	23	9	15	41	3	7	4	10	9	15	4	3	40	30	49	11	74	52	22	0	134	471	17	34	14	28	11
ABCG8	0	0	0	1	1	0	0	0	0	0	0	0	0	1	0	0	0	0	0	0	0	0	0	0	0	0	0	0	0	0	0	0	0	0	0	0	0	0	2	0	0	0	0	0	0	0	0	0
ABCG5	2	0	1	0	0	0	0	0	0	0	0	0	0	0	0	0	0	0	0	0	0	0	0	0	0	0	0	0	0	0	0	0	0	0	3	0	0	0	2	0	0	1	1	0	0	0	0	0
PPM1B	253	155	199	190	254	159	174	127	80	25	4	16	10	190	48	68	129	90	90	89	63	84	71	59	146	51	27	17	24	97	37	157	104	222	197	186	53	113	318	133	4	281	294	71	78	71	153	117
SLC3A1	0	0	0	0	0	0	0	0	0	0	0	0	0	0	0	0	0	0	0	0	0	0	0	0	0	0	0	0	0	0	0	0	0	0	0	0	0	0	0	0	0	0	0	0	0	0	5	0
CAMKMT	4	5	3	6	6	0	1	1	0	1	0	2	0	1	2	0	0	3	2	0	0	0	0	1	1	0	2	3	2	32	7	3	20	2	1	3	1	5	9	0	0	6	4	8	10	4	34	63
SIX3	5	2	6	7	6	2	0	2	0	0	0	0	1	4	8	4	2	2	3	3	3	0	0	3	3	1	0	0	0	1	0	5	5	16	7	14	3	1	7	4	0	17	23	0	0	0	23	7
SIX2	1	1	0	0	0	1	1	0	0	0	0	0	0	1	1	0	0	0	0	0	2	0	0	0	0	0	0	0	0	0	0	0	0	1	0	0	1	0	0	0	0	0	2	0	0	1	1	0
PRKCE	0	0	0	1	0	0	0	0	0	0	0	0	0	0	0	0	1	0	0	0	0	0	0	1	0	0	0	0	0	0	0	0	0	1	0	0	1	2	1	1	0	0	1	0	0	1	0	0
EPAS1	105	37	47	73	57	38	36	75	16	2	0	2	4	52	17	4	16	18	23	17	36	7	18	12	29	6	6	1	6	14	7	14	8	45	44	38	3	49	155	20	2	69	102	10	13	12	42	32
RHOQ	0	0	0	0	0	0	0	0	0	0	1	1	0	0	0	0	0	0	1	0	0	0	0	0	0	0	1	0	0	0	0	0	0	0	0	0	0	0	0	0	0	1	1	7	13	16	0	0
PIGF	204	112	111	185	139	102	69	78	35	25	6	20	7	81	35	48	101	59	69	47	75	50	50	41	125	19	29	12	26	31	29	14	21	137	111	83	38	203	169	90	1	204	208	58	51	57	52	40
CRIPT	293	84	84	232	123	113	91	54	48	95	14	125	28	252	167	56	83	65	79	42	112	56	66	47	94	27	112	73	59	467	479	127	309	198	159	251	72	311	208	119	6	190	446	572	363	270	412	547
SOCS5	48	16	29	32	30	22	6	25	8	4	0	0	1	41	6	10	10	10	17	5	11	9	15	5	18	5	3	1	0	3	2	1	5	12	16	16	4	17	42	12	2	29	28	2	4	2	13	9
MCFD2	37	19	19	31	21	15	25	9	5	35	2	17	3	19	13	3	21	7	8	9	16	10	6	9	10	7	19	11	8	22	40	2	19	17	31	9	7	12	47	29	0	81	128	163	90	66	28	63
TTC7A	27	3	10	16	12	12	6	6	3	2	0	1	0	10	6	0	9	6	4	6	3	5	2	3	7	2	1	4	1	8	9	12	4	5	8	11	4	10	14	10	1	20	14	8	6	4	37	25
CALM2	2602	1488	1182	2909	1601	1504	1296	1084	835	1577	258	1378	180	1844	890	1130	1147	866	803	750	1296	1194	1082	935	1747	348	913	1001	591	1147	1968	614	912	1514	1807	1686	891	3320	2080	1559	44	6615	8949	6164	4666	3503	2041	1249
EPCAM	153	66	98	193	119	121	95	55	32	239	10	111	6	72	30	30	76	45	52	32	70	60	86	54	142	15	104	65	45	45	156	19	125	120	84	81	43	87	150	186	6	270	453	1078	269	401	162	70
MSH2	107	62	111	92	90	134	48	122	32	20	2	20	5	26	18	24	38	26	19	37	21	41	57	39	88	23	16	17	24	69	46	13	27	81	71	34	39	80	145	97	2	206	221	117	40	60	99	52
KCNK12	0	2	0	0	0	0	0	0	0	0	0	0	0	0	0	0	1	1	0	0	0	0	0	0	0	0	0	0	0	0	0	0	0	0	1	0	0	2	0	1	0	0	2	0	7	1	0	0
MSH6	22	12	40	33	54	71	59	69	23	27	0	15	3	16	7	8	5	6	5	18	12	23	22	26	88	25	9	13	10	91	43	4	24	21	12	19	11	34	84	36	1	152	192	126	39	73	122	99
FBXO11	3	1	1	2	3	0	0	1	0	0	0	0	2	1	2	0	0	0	2	1	2	1	0	1	1	0	0	0	2	1	1	6	3	0	0	3	0	3	0	1	0	0	2	4	1	0	14	5
PPP1R21	14	5	11	6	5	5	5	9	3	1	0	1	2	6	3	2	4	4	5	3	6	5	7	3	8	4	2	0	1	3	1	0	0	8	11	8	1	11	17	5	0	12	16	7	5	0	3	3
STON1	1	0	1	0	1	1	5	4	1	1	0	0	0	0	1	0	1	0	0	0	0	0	0	3	0	0	0	0	0	7	6	0	0	1	0	1	1	2	1	0	0	1	7	13	7	7	4	1
GTF2A1L	170	47	95	171	69	105	82	60	16	21	2	21	7	83	53	42	66	59	64	31	93	43	38	43	80	23	25	17	22	45	49	19	25	107	107	94	23	210	135	82	5	146	248	67	46	33	29	32
LHCGR	0	0	0	0	0	0	0	0	0	0	0	0	0	0	0	0	0	0	0	0	0	0	0	0	0	0	0	0	0	0	0	0	0	0	0	0	0	0	0	0	0	0	0	0	1	0	0	0
FSHR	0	0	0	0	0	0	0	0	0	7	2	3	0	0	0	0	0	0	0	0	0	0	0	1	0	0	3	4	1	0	0	0	0	0	0	0	0	0	1	0	0	0	0	6	23	11	0	0
NRXN1	0	0	0	0	0	1	0	0	0	0	0	0	0	1	0	0	0	0	0	0	0	0	0	0	0	0	0	0	0	0	0	0	0	0	0	0	0	0	3	0	0	1	1	0	16	0	0	0
ASB3	451	230	271	309	284	309	199	319	98	19	10	26	30	392	137	136	177	173	137	91	131	152	139	87	218	65	35	25	46	250	268	74	185	351	374	431	129	445	723	198	6	518	647	89	71	70	459	277
CHAC2	0	0	0	0	0	0	0	0	0	0	1	2	0	3	0	0	0	0	0	0	0	0	0	0	0	0	0	0	0	0	0	0	3	0	0	0	0	0	0	0	0	0	0	8	3	3	4	4
ERLEC1	135	45	72	104	66	53	72	75	34	14	3	9	8	128	31	32	61	56	45	28	62	36	43	28	106	20	16	11	9	55	22	21	27	112	94	62	21	105	111	84	1	140	282	63	59	44	172	93
GPR75	0	0	0	0	0	0	0	0	0	0	0	0	0	0	0	0	0	0	0	0	0	0	0	0	0	0	0	0	0	0	0	0	0	0	0	0	0	0	0	0	0	0	0	0	2	2	0	0
PSME4	7	3	1	3	3	1	6	8	1	3	0	1	1	8	2	0	2	3	0	2	0	1	2	1	4	1	1	0	3	2	0	6	2	9	4	3	1	2	2	1	0	6	4	17	2	3	6	6
ACYP2	0	0	0	0	0	0	0	0	0	0	0	0	0	1	0	0	0	1	0	0	0	0	1	0	0	0	0	0	0	0	0	0	0	0	0	0	0	0	0	0	0	0	2	0	0	0	0	0
C11H2orf73	0	0	0	1	1	0	0	0	0	0	0	0	0	0	0	0	0	0	0	0	0	0	0	0	0	0	0	0	0	0	0	0	0	0	1	1	0	0	0	0	0	0	0	0	0	0	0	0
SPTBN1	4	1	8	4	4	3	6	7	0	0	0	0	0	2	1	0	2	0	0	1	1	1	2	3	6	2	1	1	0	0	1	4	0	6	5	4	3	8	6	7	0	8	13	0	6	2	8	3
EML6	0	0	0	0	0	0	0	0	0	0	0	0	0	0	0	0	0	0	0	0	0	0	0	0	0	0	0	0	0	0	0	0	0	0	0	0	0	0	0	0	0	0	0	0	0	0	1	3
RTN4	27	25	27	28	60	39	53	41	9	13	2	13	3	31	23	10	23	19	14	11	17	16	15	8	46	19	13	5	9	45	6	33	35	47	41	30	13	45	110	27	2	103	151	191	134	47	115	33
CLHC1	55	30	35	84	40	34	25	23	13	5	2	10	3	38	14	9	30	17	22	12	35	12	15	21	36	10	8	5	17	18	23	14	8	28	82	45	15	106	76	19	0	110	144	29	20	27	49	34
RPS27A	1555	691	524	1039	490	644	563	499	237	2587	500	2968	271	1164	980	180	529	489	388	279	625	391	457	287	1221	194	2095	2669	1104	3528	4804	935	1545	926	908	710	229	872	946	459	77	1830	2222	9395	8531	6205	5772	3706
MTIF2	26	16	13	36	27	25	17	31	8	1	0	0	0	15	8	4	8	3	5	7	15	6	17	5	35	13	3	2	6	4	5	0	3	12	15	29	10	48	44	27	0	86	98	5	12	9	6	9
PRORSD1	0	4	0	3	2	5	1	3	1	17	6	18	1	6	2	0	2	2	0	1	0	2	1	1	2	0	22	23	15	15	29	1	9	3	1	2	0	3	2	2	0	11	5	79	67	55	23	25
CCDC88A	159	87	94	82	120	93	77	119	29	6	1	4	4	135	23	29	52	35	39	29	38	36	46	47	172	43	10	11	24	24	26	41	22	131	121	83	29	97	223	112	6	285	371	23	39	33	122	89
CFAP36	18	9	8	29	9	10	10	11	1	21	2	11	3	10	21	4	1	6	2	2	7	6	6	4	8	3	16	15	9	165	79	4	58	8	7	9	5	11	12	15	1	20	35	64	79	67	161	128
PPP4R3B	152	78	76	34	108	74	60	69	29	14	4	10	12	125	46	38	60	60	42	27	13	21	25	22	79	23	11	5	16	104	20	48	52	103	148	65	21	77	156	100	6	160	157	35	32	17	145	98
PNPT1	51	29	38	117	63	65	64	100	15	36	1	21	1	37	10	17	12	13	21	15	14	27	28	13	61	23	9	17	14	124	34	14	20	59	42	23	14	37	119	60	1	163	166	135	49	71	84	61
EFEMP1	34	18	44	48	26	68	15	7	9	0	0	0	1	10	6	4	21	28	21	30	19	33	29	6	17	5	2	1	3	2	0	2	3	32	16	39	15	24	39	31	1	80	47	6	9	11	0	3
CCDC85A	29	6	33	18	20	16	21	18	13	1	0	1	2	21	5	2	8	10	6	11	11	10	7	10	33	6	3	0	1	3	1	0	1	20	35	14	5	15	50	14	2	25	24	5	5	1	2	5
VRK2	106	68	57	118	77	66	41	56	10	5	1	6	8	62	25	22	38	23	24	28	19	35	42	19	54	13	8	5	14	13	12	6	11	80	78	75	21	81	90	43	3	115	90	23	26	21	28	33
FANCL	92	52	81	130	60	56	51	73	22	13	4	3	4	82	11	29	39	22	29	27	63	36	35	20	75	15	16	8	21	29	38	10	16	61	65	49	37	196	103	60	3	263	315	47	29	42	54	36
BCL11A	0	0	0	0	0	0	0	0	0	0	0	0	0	0	0	0	0	0	0	0	0	0	0	0	0	0	0	0	0	0	0	0	0	0	0	0	0	0	0	0	0	0	0	0	4	1	0	0
PAPOLG	2218	1425	1518	1778	2429	1652	1364	2365	774	49	36	83	204	1338	845	1220	1088	830	830	850	678	1102	1194	804	1323	450	125	68	171	602	605	610	442	1800	1947	1941	1019	3121	3460	1767	30	3660	3569	175	232	209	1407	647
REL	0	0	0	0	0	0	0	0	0	0	0	0	0	0	0	0	0	0	0	0	0	0	0	0	0	0	0	0	1	0	0	0	0	0	0	0	0	0	0	0	0	0	0	0	0	0	0	0
PUS10	3	0	2	2	4	3	0	0	0	6	0	0	0	1	0	0	1	1	2	0	1	0	0	1	3	0	0	3	0	32	37	0	24	0	1	2	0	0	6	2	0	2	3	18	12	4	29	35
PEX13	4	2	1	4	1	0	1	0	0	4	0	4	0	2	0	0	0	0	0	0	3	1	1	0	6	0	5	1	2	30	32	1	14	1	2	2	1	2	1	2	0	4	5	36	9	11	21	17
MRPL19	71	30	25	81	40	27	21	25	6	33	6	21	2	34	9	9	28	18	12	12	32	23	10	7	32	5	23	14	15	24	60	4	5	43	31	35	14	58	46	14	1	86	141	152	98	76	59	48
SEPTIN10	1	0	0	2	0	0	1	0	0	1	0	1	0	1	0	0	1	0	0	0	0	0	0	0	1	0	0	0	0	1	0	1	0	0	0	0	0	0	0	0	0	0	1	7	23	11	0	0
RANBP2	182	109	210	87	264	258	265	263	37	48	3	22	5	88	26	33	50	53	38	90	27	96	111	89	236	21	26	18	28	351	140	68	179	184	167	80	43	165	464	136	6	450	468	287	81	91	477	580
LIMS1	8	1	4	6	4	4	0	2	0	19	0	11	2	30	21	0	3	4	1	1	1	0	1	1	2	0	1	5	2	18	17	24	20	3	3	0	1	2	3	2	0	3	5	39	33	33	23	44
GCC2	523	291	383	392	500	477	420	630	243	50	10	68	25	303	99	117	212	143	146	209	98	210	259	255	564	165	67	29	97	201	180	129	98	402	321	311	233	396	668	504	20	1399	1601	187	147	156	390	288
SULT1C4	0	0	0	0	0	0	0	0	0	0	0	0	0	0	0	0	0	0	0	0	0	0	0	0	0	0	0	0	0	0	0	0	0	0	0	0	0	0	0	0	0	0	0	4	0	0	0	0
ST6GAL2	0	0	0	0	0	0	0	0	0	0	0	0	0	0	0	0	0	0	0	0	0	0	0	0	0	0	0	0	0	0	0	0	0	0	0	0	0	0	0	0	0	0	0	1	0	0	1	0
UXS1	183	52	196	105	100	81	74	79	20	4	4	15	7	70	47	45	46	38	58	34	42	50	41	26	66	17	10	10	20	20	15	13	12	105	81	103	31	128	194	89	4	106	153	21	23	20	41	28
ECRG4	0	0	0	0	0	0	0	0	0	0	0	0	0	0	0	0	0	0	0	0	0	0	3	0	0	0	0	0	0	0	0	0	0	0	0	0	0	0	0	0	0	0	0	0	3	0	0	0
NCK2	28	13	34	42	36	22	37	18	6	1	1	3	3	34	9	5	20	13	12	8	14	12	10	7	28	2	5	3	4	1	3	6	5	34	26	22	14	18	60	39	0	38	45	3	5	2	13	7
TTL	18	5	2	10	4	1	7	4	2	1	2	0	0	13	3	4	0	3	1	1	4	1	4	0	2	0	1	0	1	0	0	1	1	12	2	7	0	4	6	2	0	5	7	8	1	6	9	5
POLR1B	281	133	330	252	298	349	224	401	67	13	4	14	9	157	72	54	158	126	113	97	91	86	69	54	203	43	17	8	24	38	29	37	21	169	232	158	75	138	595	174	5	514	572	48	40	34	138	57
CHCHD5	13	15	11	31	18	12	25	6	4	74	9	89	2	21	13	6	2	9	10	5	12	4	10	6	21	3	68	57	37	59	151	8	40	23	14	14	10	19	21	7	2	15	21	313	324	157	63	68
SLC20A1	9	2	2	5	5	2	2	7	1	1	0	0	3	5	5	4	3	4	0	4	1	2	4	1	7	1	3	1	1	2	2	4	2	4	6	8	4	11	16	6	0	12	6	5	3	1	5	2
CKAP2L	137	39	80	129	110	108	84	109	28	9	3	13	18	173	52	54	66	60	34	35	46	38	55	32	69	20	12	9	13	108	129	56	56	95	92	108	44	152	180	82	2	186	305	51	28	33	240	96
IL1A	0	1	0	0	0	0	1	0	0	0	0	1	1	0	33	0	0	0	0	0	0	1	0	0	1	0	0	0	1	2	8	6	1	0	0	0	0	0	0	0	0	1	0	0	0	0	2	3
IL36RN	0	0	1	0	0	0	0	1	1	3	0	1	0	1	0	1	1	0	0	0	0	0	0	0	1	0	1	1	1	0	0	0	0	0	1	0	0	0	4	1	0	1	1	7	3	5	0	0
IL1RN	0	0	0	2	0	0	0	0	0	19	0	12	0	0	1	0	0	0	0	0	1	0	0	0	0	0	4	5	3	0	6	1	0	1	2	0	0	2	0	0	1	1	0	74	39	19	1	4
RPIA	362	212	278	349	297	207	218	225	68	17	7	18	16	397	129	88	158	141	115	98	116	138	134	84	262	44	24	16	44	70	42	73	75	311	350	226	100	363	553	211	7	591	872	39	73	37	422	170
EIF2AK3	14	8	28	13	31	29	26	19	8	2	1	3	2	20	5	4	11	6	5	11	9	5	6	10	20	3	2	1	1	3	3	11	3	23	17	17	13	14	75	27	0	47	52	8	9	4	20	12
THNSL2	1	2	2	0	0	0	0	0	0	0	0	0	0	0	0	0	0	0	0	0	0	0	0	0	0	0	0	0	1	6	1	1	0	0	0	0	0	1	0	0	0	1	0	0	2	0	3	0
KRCC1	0	0	0	0	0	0	0	0	0	1	0	0	0	1	2	0	1	2	0	0	0	0	0	0	0	0	0	0	0	0	1	2	0	1	0	0	0	0	0	0	0	0	0	0	1	1	1	4
CD8B	1	0	1	0	0	0	0	1	0	0	0	0	0	0	0	0	0	0	0	0	0	0	0	0	0	1	0	0	0	0	0	1	3	0	0	0	0	0	0	0	0	0	0	0	0	2	3	1
RMND5A	76	44	47	53	68	48	37	43	16	6	3	4	5	51	25	14	34	54	25	28	16	27	21	14	49	9	9	6	10	61	19	32	65	67	47	50	10	23	80	34	2	70	74	33	19	17	162	61
RNF103	5	3	2	1	1	2	4	3	2	0	0	1	0	6	1	1	2	3	1	4	2	2	0	1	0	0	0	1	0	1	4	3	5	6	3	3	0	0	6	4	0	10	2	2	7	3	14	4
CHMP3	675	382	277	498	277	223	175	97	68	38	8	52	21	353	140	118	247	150	181	133	185	188	150	96	252	62	57	37	63	55	96	27	62	433	318	275	121	423	327	230	8	371	512	146	153	142	207	105
KDM3A	2	2	2	5	4	8	11	6	1	3	0	1	0	0	2	1	2	2	0	1	2	0	5	4	1	0	1	1	0	8	3	0	1	2	5	1	1	1	15	4	0	7	17	17	8	4	24	12
REEP1	4	1	2	2	2	1	0	0	1	0	0	0	0	0	0	1	7	1	1	0	0	3	1	0	0	0	1	0	0	1	4	0	0	1	1	0	1	0	1	1	0	1	1	6	6	0	1	3
MRPL35	18	10	7	17	8	12	13	8	7	62	1	69	3	12	5	3	7	6	6	7	8	3	6	5	10	3	52	34	39	38	95	10	29	10	4	8	3	28	11	8	2	18	27	177	127	125	85	79
IMMT	170	88	102	136	122	80	104	117	24	43	3	22	10	106	39	19	61	35	47	27	33	33	48	29	99	22	15	18	28	56	48	34	30	132	122	78	33	125	207	104	3	151	205	140	67	58	177	158
POLR1A	168	35	53	65	105	49	64	99	17	10	1	4	6	60	14	17	16	25	14	18	6	13	19	17	49	4	3	5	9	19	19	14	13	55	90	22	10	26	195	48	0	84	128	14	11	6	89	72
PTCD3	121	48	57	97	84	67	74	75	34	11	2	11	3	46	19	34	48	32	41	25	38	27	27	17	52	6	9	10	19	25	51	11	8	65	102	89	28	80	161	68	3	84	118	67	27	18	62	65
ST3GAL5	2	1	1	2	0	1	0	0	0	0	0	0	0	0	0	0	2	0	0	1	2	2	0	2	2	0	0	0	0	0	1	0	0	0	0	0	0	1	1	0	0	0	2	3	15	8	1	0
ATOH8	0	0	0	0	0	0	0	0	0	0	0	0	0	1	0	0	0	0	0	0	0	0	0	0	0	0	0	0	0	0	0	0	0	0	0	0	0	1	0	0	0	0	0	0	0	0	0	0
USP39	62	49	62	82	64	32	43	9	13	8	1	8	2	36	9	13	43	20	26	23	21	25	25	11	40	9	10	6	11	36	7	15	17	42	62	43	11	21	115	45	1	36	81	28	22	13	44	41
C11H2orf68	14	2	4	12	2	5	10	12	3	6	1	4	1	7	4	2	2	2	4	1	1	2	3	3	6	0	2	2	3	12	14	2	6	7	3	9	1	5	10	6	1	14	9	25	26	11	13	43
TMEM150A	1177	579	724	1111	639	367	324	131	164	40	19	35	14	368	141	144	425	300	283	232	542	303	259	264	530	138	56	31	61	71	51	49	70	793	675	486	273	405	997	497	9	1160	1889	102	117	98	215	160
RNF181	67	19	57	74	75	37	59	7	31	151	11	138	5	27	10	14	28	14	26	20	50	26	44	20	58	9	125	88	60	222	687	11	76	37	38	29	14	71	57	44	4	56	100	549	520	387	135	262
VAMP5	0	0	0	0	0	0	0	0	0	0	0	0	0	0	0	0	0	1	0	0	0	0	0	0	0	0	0	0	0	0	4	0	0	0	0	0	0	0	1	0	0	0	2	2	1	0	2	0
VAMP8	26	19	22	34	22	31	15	7	10	111	10	100	2	31	14	4	21	10	7	4	20	8	8	5	18	6	132	67	54	230	519	8	16	17	22	12	11	41	28	13	21	24	28	464	399	241	576	180
GGCX	2	2	0	3	2	1	2	4	2	1	0	2	0	2	1	0	0	0	0	0	2	1	0	0	4	0	1	0	1	3	3	0	0	1	0	0	0	0	2	2	0	6	7	10	10	10	1	3
MAT2A	101	33	47	105	58	56	42	56	25	26	5	23	29	166	113	27	17	36	24	12	49	37	23	13	57	15	20	12	16	130	121	171	278	65	83	60	33	74	179	64	3	107	124	127	45	41	315	273
CAPG	18	7	7	9	16	14	16	7	2	173	5	83	0	14	11	3	2	3	9	5	10	6	5	5	8	1	47	22	11	7	7	1	4	10	13	9	3	11	10	9	1	14	16	492	712	287	12	13
ELMOD3	0	0	0	2	0	1	0	0	0	0	0	0	0	0	0	0	0	0	0	0	0	1	0	0	0	0	0	0	2	2	0	0	1	0	0	0	0	1	0	0	0	1	1	1	5	0	0	0
RETSAT	7	2	2	0	3	2	5	0	2	0	0	0	0	3	2	1	2	1	2	2	3	0	1	1	1	0	0	0	0	0	3	0	0	1	8	2	0	2	7	6	0	7	14	1	7	0	4	1
KCMF1	120	48	63	98	69	46	32	55	17	6	0	10	3	105	45	23	41	49	38	20	45	27	19	24	47	14	5	5	8	6	10	10	22	80	73	69	29	72	109	53	3	62	94	48	31	31	111	44
TMSB10	576	226	272	482	322	387	331	207	205	5263	1097	7163	613	2793	2606	83	166	171	160	105	202	169	236	151	326	62	5088	3778	1487	3049	4154	1512	3850	320	286	297	144	405	478	263	94	458	703	14215	9082	9975	5822	5349
SUCLG1	36	10	18	22	20	22	17	3	2	59	0	35	0	11	9	12	13	6	4	9	8	4	8	8	14	3	21	16	11	26	16	3	9	19	16	21	8	29	22	9	0	13	35	198	160	88	16	17
LRRTM1	5	0	1	2	1	2	0	3	0	0	0	0	0	2	1	0	0	0	1	0	2	0	3	0	1	1	0	0	0	0	0	0	0	0	1	0	1	0	3	1	1	8	28	0	0	0	0	0
CTNNA2	24	17	10	25	5	7	2	12	1	0	0	1	0	12	9	4	6	8	3	4	5	9	4	6	12	0	1	0	3	3	2	2	4	6	15	17	6	12	21	16	1	17	32	2	6	3	3	2
REG3G	0	0	0	0	0	0	0	0	0	1	0	1	0	0	0	0	0	0	0	0	0	0	0	0	0	0	0	2	0	0	0	0	0	0	0	0	0	0	0	0	0	0	0	2	0	0	0	0
REG3A	0	0	0	0	0	0	1	1	0	0	0	0	0	0	0	0	0	0	1	0	0	0	0	0	1	0	0	0	0	0	0	0	0	1	0	0	0	0	0	1	0	0	0	0	0	0	0	0
AHSA2	20	9	15	25	16	14	6	3	0	4	1	6	1	22	6	7	16	3	12	3	11	4	2	3	23	4	7	2	6	1	8	3	0	21	22	33	3	15	21	9	0	32	38	35	42	20	28	6
XPO1	1	2	4	1	4	0	5	1	1	1	0	0	0	6	2	0	3	1	0	0	0	0	1	3	4	0	1	0	1	8	5	3	4	1	1	3	0	2	4	4	0	7	5	2	1	1	5	10
CCT4	96	47	38	95	51	60	50	37	14	167	5	60	5	70	43	25	46	41	38	13	31	18	30	29	71	15	59	83	42	715	323	37	168	94	79	59	20	70	126	80	8	85	134	761	291	320	496	569
COMMD1	3	6	4	10	2	8	8	2	0	50	7	35	0	4	1	4	1	2	4	2	3	3	3	0	4	1	54	26	14	16	47	3	12	6	0	6	4	6	6	2	3	3	16	257	159	90	12	35
B3GNT2	27	10	11	20	16	8	13	5	6	42	8	34	0	20	7	3	8	4	8	5	10	3	6	12	22	2	19	21	13	5	4	1	11	21	15	14	3	13	16	12	2	26	39	174	166	113	38	18
TMEM17	0	0	0	0	0	0	0	0	0	0	0	0	0	0	0	0	0	0	0	0	0	0	0	0	0	0	0	0	0	0	0	0	0	0	0	0	0	0	0	0	0	0	0	4	6	4	0	0
OTX1	0	0	0	0	1	0	0	0	0	0	0	0	0	2	0	0	0	0	0	0	0	0	0	0	0	0	0	0	0	1	1	7	4	0	0	0	0	0	0	0	0	0	0	0	0	0	6	6
WDPCP	69	30	68	64	55	60	41	49	7	5	0	2	1	42	13	12	12	18	26	15	25	13	16	16	27	12	6	5	5	9	5	9	4	28	49	40	14	40	79	60	1	50	113	9	5	9	39	19
MDH1	37	8	10	33	20	21	19	21	5	259	9	145	5	37	10	3	4	6	5	1	11	5	9	7	14	4	103	138	34	55	87	5	15	10	9	6	6	22	28	13	3	25	36	992	391	475	85	84
UGP2	45	25	18	37	21	27	9	12	13	12	1	3	0	16	6	6	7	15	8	8	12	11	16	7	11	2	5	2	3	3	1	1	7	27	27	14	9	30	39	17	0	48	50	82	18	26	4	4
VPS54	3	0	1	0	0	0	0	2	0	0	0	0	0	2	1	0	0	0	0	0	0	0	1	0	1	0	0	0	0	3	0	0	1	1	0	1	1	0	1	0	0	0	2	0	0	0	4	0
PELI1	584	225	350	491	342	260	198	420	75	17	5	18	19	328	81	110	196	151	176	92	189	111	95	73	203	53	21	17	25	128	47	77	111	342	342	176	76	249	577	235	7	566	826	52	73	38	434	195
LGALSL	0	0	0	1	0	0	0	0	0	1	0	3	0	1	0	0	0	0	0	0	0	0	0	0	0	0	2	0	0	0	1	0	0	1	0	0	0	0	1	1	0	0	2	10	7	3	3	1
SLC1A4	21	6	14	20	17	15	24	46	6	0	0	0	1	7	7	1	4	4	4	7	12	11	7	7	34	6	1	2	1	4	1	1	5	22	19	7	3	7	41	29	1	90	129	3	4	1	11	9
RAB1A	405	208	238	367	296	205	153	114	75	168	22	101	24	292	157	127	183	207	198	120	177	143	123	81	183	32	67	56	74	331	408	138	224	323	328	297	124	355	468	234	7	612	828	636	309	324	855	516
ACTR2	207	99	91	150	117	78	60	69	22	81	6	30	35	186	135	56	82	54	87	45	44	57	53	29	83	18	34	36	43	410	174	153	233	138	153	106	43	94	180	72	6	143	193	312	177	152	426	298
MEIS1	0	0	0	0	0	0	0	0	0	0	0	0	0	0	0	1	0	0	0	0	0	0	0	0	0	0	0	0	1	1	0	0	3	0	0	0	0	0	0	0	0	1	0	0	0	2	0	0
ETAA1	133	71	108	177	150	102	90	194	46	17	6	30	4	68	29	24	45	51	41	36	50	57	46	40	102	41	23	12	30	103	129	52	48	80	75	99	58	132	241	108	9	249	337	105	60	93	170	165
C1D	108	58	92	117	66	56	47	44	8	8	3	10	6	63	54	15	33	24	46	24	40	34	39	27	27	2	17	12	12	214	172	83	86	130	60	46	8	95	70	36	2	73	96	56	42	47	373	131
PNO1	1015	436	576	958	555	411	278	112	130	99	19	73	48	806	368	184	463	304	303	242	436	329	211	108	436	80	99	78	146	554	337	176	249	807	786	576	296	877	912	351	19	1821	2265	300	291	184	978	774
WDR92	226	99	167	208	126	145	85	115	25	18	4	24	7	113	41	47	67	38	50	51	70	72	80	39	138	39	26	15	27	61	63	36	47	172	153	151	49	220	176	87	5	223	307	62	47	40	93	70
PPP3R1	64	27	32	55	36	35	30	42	14	2	0	3	3	39	17	10	12	9	26	19	26	17	20	10	27	2	2	4	3	14	14	9	10	65	43	32	12	38	94	36	1	55	75	30	9	14	58	25
CNRIP1	2	2	1	1	1	1	0	0	0	1	0	2	0	1	0	0	0	1	1	0	0	1	0	0	2	0	0	0	1	8	2	1	3	2	2	0	0	0	2	0	0	0	1	2	20	16	16	15
FBXO48	0	0	0	0	0	0	0	0	0	0	0	0	0	0	0	0	0	0	0	0	0	0	0	0	0	0	0	0	0	0	0	0	0	0	0	0	0	0	0	0	0	0	1	0	0	0	0	0
APLF	77	63	91	181	99	60	62	179	32	4	1	7	1	24	11	9	32	13	13	29	47	23	40	32	69	27	16	6	19	16	15	8	6	64	61	48	33	94	205	116	5	203	289	28	36	21	53	19
PROKR1	0	0	0	0	0	0	0	0	0	0	0	0	0	0	0	0	0	0	0	0	0	0	0	0	0	0	0	0	0	0	0	0	0	0	0	0	0	0	0	0	0	1	0	0	3	0	0	2
ANTXR1	0	0	0	0	0	0	0	0	0	0	0	0	0	1	0	0	0	0	0	0	0	0	0	0	0	0	0	1	0	0	0	0	0	0	0	0	0	0	0	0	0	0	0	0	13	2	1	0
GFPT1	603	300	502	422	461	331	322	433	143	7	7	18	25	235	85	117	243	194	172	172	115	198	156	133	248	83	27	16	50	71	50	97	83	403	392	267	109	273	669	269	9	301	376	70	69	59	287	104
NFU1	42	20	15	61	12	21	14	14	5	28	5	38	1	5	4	3	7	4	10	2	18	3	19	12	43	5	17	17	11	40	56	4	15	17	5	3	2	27	13	11	4	120	194	171	167	156	53	54
ANXA4	11	1	5	13	6	10	3	1	1	8	1	3	0	2	2	2	2	5	5	3	0	6	2	1	2	1	6	2	3	0	0	3	2	16	8	4	2	8	12	5	0	20	13	61	37	31	0	3
GMCL1	559	361	435	419	396	382	287	272	101	12	8	25	20	398	138	148	273	253	291	160	142	206	149	149	285	108	23	21	71	77	55	78	108	560	587	425	163	276	605	353	9	838	886	74	83	81	240	153
SNRNP27	210	96	120	231	109	137	72	137	36	31	6	52	16	72	51	24	47	34	30	40	68	61	66	39	84	14	57	40	39	127	189	32	68	61	97	73	48	182	188	52	6	442	725	173	215	127	227	194
MXD1	194	113	111	158	178	106	97	144	22	3	0	5	2	44	19	33	60	31	39	36	64	44	56	39	99	22	7	4	11	20	8	24	19	80	121	45	43	74	287	94	0	113	198	16	19	19	34	47
PCBP1	90	66	92	81	104	84	60	34	23	25	7	27	10	94	41	20	93	72	76	33	48	41	34	25	62	16	18	16	12	56	20	30	29	116	133	134	69	64	155	64	2	252	301	187	146	77	99	91
C11H2orf42	118	53	69	122	40	54	49	84	14	5	2	3	2	83	47	26	39	53	33	17	37	31	20	18	55	8	5	4	12	14	12	13	21	94	84	70	5	73	165	33	1	63	140	11	8	8	51	45
TIA1	4	2	0	1	3	2	2	0	0	9	0	6	1	1	1	1	0	1	2	1	0	3	0	1	4	0	4	3	4	8	11	6	12	1	6	1	0	4	1	1	0	1	5	30	14	27	12	3
PCYOX1	0	1	1	1	0	0	0	0	0	0	0	1	0	0	0	0	0	0	2	0	0	0	0	0	0	0	0	1	2	2	7	0	1	0	0	1	0	2	1	0	0	1	6	1	18	7	3	7
SNRPG	950	503	323	654	317	334	275	123	157	294	75	416	90	700	328	228	408	276	383	174	470	301	202	138	629	73	392	252	330	641	1010	229	403	624	640	368	170	793	632	261	24	1159	1608	1068	947	660	1033	901
EHD3	1	1	0	3	0	1	1	2	0	1	0	0	0	1	0	1	0	0	2	0	0	0	0	0	0	0	0	0	1	0	0	0	0	1	3	5	1	0	1	1	0	2	7	2	3	0	2	0
CAPN14	33	21	59	37	30	40	43	26	16	0	0	3	2	23	2	9	16	11	17	17	11	20	13	13	56	11	6	0	5	2	3	2	1	31	53	21	13	56	91	38	2	45	109	16	7	4	14	5
CAPN13	3	1	1	2	0	1	0	1	0	0	0	0	0	0	0	1	0	0	1	0	0	0	1	0	1	1	1	0	0	0	0	1	0	1	3	0	0	2	1	2	0	4	0	1	0	0	3	0
LBH	132	15	22	34	10	8	14	42	12	3	2	0	3	37	7	7	8	10	37	5	6	2	7	4	5	4	2	2	4	3	6	7	5	13	30	6	2	2	26	22	0	32	59	12	11	7	41	30
YPEL5	2234	994	1192	2381	1400	1238	896	602	441	60	28	92	107	1800	674	564	1257	897	841	640	1288	836	893	472	1192	265	134	76	212	827	879	535	808	2092	1896	1454	1001	2986	2338	1204	45	3891	4606	323	330	216	1618	1608
CLIP4	0	1	2	0	0	0	1	0	0	0	0	0	0	0	0	1	0	0	0	0	0	2	0	1	1	0	0	0	0	0	0	0	0	4	1	0	1	1	0	0	0	0	1	0	0	0	0	0
WDR43	129	41	58	95	77	66	48	88	22	54	8	43	8	108	47	34	45	39	26	29	32	24	40	18	85	15	45	33	31	547	296	30	138	76	68	57	36	114	151	63	4	136	189	223	143	130	522	408
SPDYA	45	11	17	36	21	14	13	6	1	2	0	3	3	28	6	4	19	6	8	10	14	17	6	0	13	3	8	0	11	2	13	4	4	29	22	22	9	53	36	7	2	80	106	14	11	9	7	17
PPP1CB	401	291	492	436	457	538	272	190	108	58	3	37	9	165	95	117	197	160	232	170	116	207	159	142	272	112	39	40	50	185	90	54	94	536	387	316	71	176	641	160	8	596	722	185	114	127	335	187
FOSL2	73	17	47	44	59	33	24	33	14	2	0	3	2	63	18	3	24	17	23	7	40	19	16	10	37	2	2	3	5	4	4	14	5	38	54	44	12	32	134	43	0	47	105	8	28	13	33	12
BABAM2	14	6	9	21	11	9	16	8	4	14	1	10	0	8	1	4	4	2	1	3	11	9	7	8	8	2	5	10	2	8	8	0	3	12	5	9	3	12	19	12	0	13	20	88	51	33	11	18
RBKS	0	0	0	1	0	1	0	1	0	7	0	2	0	1	0	0	1	0	0	0	0	0	0	0	0	0	3	0	1	0	0	1	0	1	0	0	1	0	0	0	0	0	0	18	25	13	0	2
MRPL33	120	57	29	81	35	37	38	18	18	39	10	48	8	58	29	15	12	17	21	22	28	16	19	12	58	15	64	32	49	59	96	32	22	37	66	21	7	83	55	45	2	247	416	157	182	174	166	99
SUPT7L	75	15	22	57	39	28	30	53	7	3	0	3	1	20	6	6	13	8	12	9	26	9	15	6	20	12	6	1	2	5	14	4	4	26	27	16	10	30	63	29	0	28	40	15	8	5	10	5
GPN1	23	7	8	12	3	4	3	0	2	16	1	6	0	3	3	5	3	0	5	1	7	5	3	3	8	2	7	8	10	39	65	0	14	16	14	8	1	9	18	4	1	12	14	56	38	25	42	97
ZNF512	117	76	76	109	94	68	68	101	23	5	3	11	5	62	20	31	49	35	23	21	32	39	32	20	67	18	16	6	11	29	18	16	9	69	89	70	31	75	188	56	0	106	138	51	43	37	79	20
FNDC4	0	0	0	0	2	3	1	0	0	0	0	0	0	1	0	0	2	1	1	0	1	0	0	1	0	0	0	0	0	0	0	0	0	0	1	0	0	0	1	0	0	1	0	1	32	7	0	1
KRTCAP3	38	27	28	77	34	27	37	9	14	16	8	47	6	36	9	8	15	17	12	6	52	16	25	11	35	8	62	39	41	15	15	14	10	16	27	40	12	33	55	30	0	34	99	75	96	47	46	38
NRBP1	106	35	62	90	65	49	55	67	19	11	2	7	2	46	10	10	26	20	18	16	18	22	27	26	43	12	6	5	15	68	37	18	22	49	41	35	15	74	153	56	0	81	97	54	71	43	86	48
PPM1G	311	123	134	203	168	130	117	101	47	8	8	15	13	321	114	46	91	77	102	41	61	67	60	40	137	28	20	4	36	428	136	125	125	274	253	206	53	154	356	138	7	148	232	55	44	39	497	274
ZNF513	13	7	8	8	12	9	3	2	1	0	0	1	0	3	2	1	4	2	5	3	7	3	5	1	9	2	2	0	2	0	1	0	3	4	12	6	2	8	12	12	0	8	28	2	2	2	11	3
EIF2B4	123	40	49	86	91	60	44	57	23	20	7	19	9	66	32	18	49	30	26	19	54	29	41	26	41	12	20	6	16	25	18	9	11	60	62	74	27	82	98	42	1	76	112	58	82	54	89	43
SNX17	6	5	6	11	0	3	4	3	3	5	0	5	0	6	2	1	2	1	2	1	4	1	4	0	4	0	0	0	2	17	15	0	6	9	5	0	4	2	18	4	0	5	9	19	31	11	22	9
MPV17	10	4	3	5	2	4	2	5	1	37	0	18	0	2	0	0	4	0	3	1	1	2	5	2	2	0	25	17	9	0	12	2	3	3	3	2	0	4	6	6	0	3	4	90	109	78	2	8
UCN	0	0	0	0	0	0	0	0	0	0	0	0	0	1	0	0	0	0	0	0	0	0	0	0	0	0	0	0	0	0	0	0	0	0	0	0	0	0	0	0	0	0	0	0	0	0	0	0
TRIM54	0	0	0	0	0	0	0	0	0	0	0	0	0	1	0	0	0	0	0	0	0	0	0	0	0	0	0	0	0	0	0	0	0	0	0	0	0	0	0	0	0	0	0	0	0	0	0	0
DNAJC5G	0	0	0	0	0	0	0	0	0	0	0	0	0	0	1	0	0	0	0	0	0	0	0	0	0	0	0	0	0	0	0	0	0	0	0	0	0	0	0	0	0	0	0	0	1	0	0	0
SLC30A3	0	1	1	1	0	0	0	1	1	0	0	0	0	0	0	0	0	0	0	0	0	0	0	0	0	0	0	0	0	1	0	0	0	0	0	1	0	0	0	1	0	0	2	0	1	0	0	2
CAD	1	0	2	6	0	1	3	0	1	7	0	5	0	3	1	0	1	1	3	1	1	2	1	2	5	0	3	6	2	15	14	17	12	4	2	2	0	2	6	0	0	4	6	26	29	11	33	51
ATRAID	49	17	28	60	19	18	32	3	11	16	1	12	3	11	8	8	9	11	12	13	35	7	23	24	30	6	6	10	16	57	44	1	31	33	22	22	5	38	41	29	1	83	75	65	72	50	69	48
SLC5A6	93	28	40	57	28	54	57	93	16	24	3	15	0	35	9	12	25	23	20	19	10	20	13	16	52	13	15	6	12	266	46	9	46	31	37	40	10	25	139	44	1	55	112	40	32	30	97	130
PREB	6	3	9	20	11	8	7	7	5	7	0	2	1	5	2	1	0	2	1	5	5	3	2	3	15	3	3	4	2	54	13	6	6	8	6	2	2	8	21	10	0	8	15	24	19	7	75	52
ABHD1	0	0	0	1	1	3	1	0	0	1	0	2	0	0	0	0	0	0	0	0	0	0	0	1	0	1	0	0	0	0	1	0	0	0	1	1	0	0	0	1	0	1	0	0	5	2	2	0
KHK	3	2	9	6	2	8	3	2	2	0	0	0	0	4	3	2	2	0	1	0	3	2	2	4	0	0	0	0	1	0	2	1	0	2	4	1	1	10	16	1	0	1	4	0	2	5	2	6
EMILIN1	1	1	2	4	2	0	3	0	0	0	0	0	0	5	1	0	3	1	0	1	0	0	0	1	2	1	0	0	0	0	0	0	0	1	1	8	3	1	2	1	0	0	0	1	1	0	1	0
AGBL5	22	7	5	4	4	4	3	6	0	1	0	1	0	7	3	0	1	1	1	1	2	1	1	1	1	0	0	1	0	3	0	1	1	2	5	5	0	1	5	2	0	4	10	3	6	0	8	3
TMEM214	73	28	39	65	48	25	50	36	11	2	0	3	2	68	12	8	17	26	20	6	20	21	12	10	36	7	5	4	4	28	4	6	5	42	56	26	12	30	161	55	0	62	99	15	22	12	48	23
MAPRE3	5	4	4	14	4	4	5	3	1	0	0	0	0	2	5	0	3	1	2	0	5	1	5	5	5	0	0	1	1	0	0	3	0	0	2	6	1	7	4	9	0	12	32	1	6	4	1	2
DPYSL5	0	0	0	0	0	0	0	1	0	0	0	0	0	0	0	0	0	0	0	0	0	0	0	0	0	0	0	0	0	0	0	0	0	0	0	0	0	0	0	0	0	0	0	0	0	0	0	1
CENPA	39	21	29	44	17	25	6	15	8	7	0	2	1	26	14	6	13	10	11	14	15	9	12	3	23	6	2	4	5	15	14	4	21	19	17	12	7	7	30	11	2	44	53	10	8	6	55	41
SLC35F6	48	20	24	29	17	10	15	20	2	4	0	1	2	21	8	4	11	11	11	6	4	6	4	2	4	1	1	1	0	1	5	4	2	30	25	11	5	12	34	14	0	23	32	23	8	2	14	15
DRC1	0	1	0	0	0	0	0	0	0	0	0	0	0	0	0	0	0	0	0	0	0	0	0	0	1	0	0	1	0	0	0	0	0	0	0	0	0	1	0	0	0	0	0	0	2	0	0	0
SELENOI	122	31	70	49	80	36	56	37	22	27	2	24	14	117	63	26	26	32	30	24	52	28	27	15	52	6	17	8	22	295	100	161	279	73	59	29	13	61	90	57	2	72	75	98	41	67	412	239
HADHB	59	15	19	62	24	17	13	24	6	15	1	12	5	46	24	12	12	9	7	4	13	13	11	10	6	7	5	2	8	16	19	2	6	24	19	29	5	31	46	39	2	27	32	60	42	27	11	19
HADHA	1	0	1	0	0	0	0	0	0	0	0	1	0	0	1	0	0	0	0	1	0	1	0	0	0	0	0	0	1	0	0	0	0	1	3	0	0	1	1	0	0	1	0	0	1	0	1	1
RAB10	1039	537	616	689	1027	686	507	509	222	79	21	103	104	993	378	253	591	615	539	319	311	347	246	247	491	158	94	61	108	243	179	454	436	1181	1208	803	256	596	1776	544	18	1173	1514	308	341	217	1285	674
KIF3C	19	14	21	13	15	7	19	18	3	1	0	0	2	17	10	3	11	10	10	5	11	6	3	5	7	4	5	1	3	7	3	6	1	15	25	28	3	7	68	15	0	11	22	3	5	1	44	25
DTNB	18	0	10	13	10	4	6	10	3	0	0	3	0	5	8	2	3	5	6	5	3	3	2	9	7	1	4	1	2	1	6	3	8	9	6	6	0	5	21	7	2	18	25	6	8	0	30	23
DNMT3A	4	4	0	3	1	1	1	0	2	0	1	2	0	2	0	0	2	0	1	0	0	0	0	0	2	0	0	0	0	1	6	0	0	1	1	0	1	0	1	0	0	1	3	3	10	0	2	1
POMC	0	0	0	0	0	0	0	0	0	0	0	0	0	0	0	0	0	0	0	0	0	0	0	0	0	0	0	0	0	0	0	0	0	2	0	0	0	0	0	0	0	0	0	0	0	0	0	0
DNAJC27	155	77	89	53	69	34	36	74	26	3	1	4	7	114	64	32	59	46	64	32	10	32	32	31	40	17	5	6	8	33	26	41	20	104	94	73	24	68	122	46	2	84	98	26	12	21	111	56
ADCY3	0	0	1	0	0	0	0	0	0	0	0	0	0	0	0	0	0	0	0	0	0	0	0	0	0	0	0	0	0	0	0	0	0	0	1	0	0	0	0	0	0	0	0	0	0	0	0	0
CENPO	486	217	205	393	342	281	240	232	72	15	9	19	23	328	119	105	150	118	132	77	170	105	142	98	282	61	25	14	42	26	44	69	48	273	318	294	98	453	710	203	6	343	503	49	52	53	177	94
PTRHD1	382	184	349	535	329	255	306	91	107	61	17	77	21	189	85	80	186	127	223	70	347	138	198	127	313	48	75	55	92	32	58	51	42	329	303	352	134	552	616	277	12	499	578	183	183	162	103	148
NCOA1	6	5	6	7	9	3	9	8	4	2	0	0	1	5	3	3	4	3	3	3	0	3	4	2	1	2	2	0	1	0	3	0	2	6	5	5	1	7	9	3	0	4	10	12	2	9	13	6
FAM228A	0	0	0	0	0	0	0	0	0	0	0	0	0	0	0	0	0	0	0	0	0	0	0	0	0	0	0	0	0	0	0	0	0	0	0	0	0	0	0	0	0	0	0	1	0	0	0	0
FAM228B	6	5	6	15	4	6	4	9	2	0	1	2	0	3	0	1	3	4	1	3	7	2	2	3	4	0	1	0	2	0	1	0	0	4	2	6	4	13	17	6	0	11	46	11	2	7	2	0
PFN4	8	0	2	7	0	0	3	1	0	2	1	1	1	1	1	1	5	1	2	1	3	2	3	0	2	1	0	0	2	1	4	0	1	8	5	1	0	4	2	3	0	6	17	3	2	0	6	0
TP53I3	28	14	17	25	18	14	18	10	6	5	0	1	0	21	11	6	13	11	8	5	9	1	5	3	14	2	2	0	3	3	1	1	2	24	21	21	5	19	49	12	0	10	36	16	7	6	4	7
SF3B6	427	224	104	241	151	142	141	81	32	221	54	222	90	598	369	71	137	113	123	65	116	114	94	54	164	38	242	190	202	1124	1180	406	777	187	189	161	72	266	216	117	12	676	1290	699	609	476	1836	1315
FKBP1B	10	6	9	6	9	5	6	6	4	9	2	16	1	45	20	2	1	1	5	2	5	5	2	4	8	0	24	9	13	203	231	77	318	4	8	3	5	7	19	4	10	13	11	64	54	33	416	381
UBXN2A	49	17	18	53	26	15	14	20	2	5	4	5	1	37	19	7	18	13	14	3	13	6	8	5	14	6	14	10	15	163	112	10	64	23	23	22	8	18	28	20	1	32	64	31	18	22	218	285
ATAD2B	19	7	10	19	36	17	18	20	7	4	0	2	1	6	6	2	5	1	8	4	5	10	16	9	23	11	2	2	5	11	17	1	9	17	8	4	9	16	25	27	0	96	80	6	7	6	52	19
KLHL29	1	2	1	2	0	1	0	0	4	1	0	0	0	1	7	0	0	4	1	0	0	4	1	1	3	0	0	0	0	2	1	0	2	0	1	3	1	1	3	3	0	1	1	5	0	0	11	10
LDAH	13	10	4	17	16	6	6	8	2	12	0	4	1	3	4	0	2	2	7	0	1	2	2	2	6	3	3	1	3	2	13	1	1	9	5	14	3	12	13	9	0	14	24	25	9	14	8	4
HS1BP3	3	0	2	2	0	0	1	2	0	2	1	4	0	1	0	1	1	0	0	1	0	0	0	0	0	0	2	0	1	0	2	0	0	0	0	2	2	0	1	0	0	1	1	17	16	8	1	0
RHOB	17	7	8	23	26	13	8	11	4	5	1	5	0	6	5	1	7	8	7	3	10	4	9	0	23	7	3	1	2	1	3	1	1	23	15	13	3	2	25	25	0	36	106	23	43	20	21	27
SDC1	1	0	0	0	0	0	0	0	0	1	0	1	0	0	0	0	0	0	0	0	0	0	0	0	0	0	0	0	1	1	0	1	0	0	0	0	0	0	0	0	0	0	1	6	17	7	1	0
LAPTM4A	131	55	110	138	86	64	55	30	20	39	10	39	3	71	26	18	45	25	59	22	53	35	39	22	43	9	33	30	36	226	117	40	122	65	65	54	19	112	112	38	3	81	91	247	219	98	186	320
TTC32	35	10	11	40	16	23	7	16	4	5	3	0	0	23	10	8	10	11	7	7	12	5	10	5	9	2	4	4	11	9	2	5	7	16	18	16	10	50	29	10	1	92	128	21	16	12	27	9
OSR1	1	1	1	0	0	1	1	1	0	0	0	0	0	10	10	0	0	1	0	0	0	0	1	0	1	0	2	0	0	7	7	15	36	1	0	1	0	1	2	0	0	1	1	3	2	1	116	12
RDH14	44	50	56	54	33	23	19	23	8	11	3	7	2	29	11	12	39	33	26	27	30	32	11	8	54	5	4	5	7	3	12	10	5	53	39	33	26	37	82	25	0	196	183	44	42	22	16	11
KCNS3	0	0	0	0	0	1	0	0	0	0	0	0	0	1	0	0	0	1	0	0	1	0	0	0	0	0	0	0	0	0	1	0	0	0	0	0	0	0	0	0	0	1	1	0	1	0	0	0
GEN1	5	1	1	10	1	1	1	6	0	6	1	3	1	2	4	0	1	0	0	1	1	1	0	0	3	1	3	1	1	2	7	2	7	1	3	2	2	4	7	1	0	6	10	11	4	8	7	14
VSNL1	0	0	0	1	0	0	0	0	0	0	0	0	0	0	0	0	0	0	0	0	0	0	1	0	0	0	0	0	0	0	0	0	0	0	1	0	0	0	0	1	0	2	1	0	2	2	0	0
FAM49A	11	8	5	4	1	2	2	2	1	3	0	1	0	0	3	3	1	3	9	0	0	2	1	0	3	0	0	3	1	0	0	3	0	6	2	1	0	0	3	3	0	4	9	21	21	9	1	2
DDX1	39	15	24	48	36	28	24	37	6	49	0	17	2	17	8	4	22	12	12	8	11	10	20	9	27	8	23	20	12	32	39	9	5	20	33	29	14	41	75	19	1	67	68	104	86	72	44	30
NBAS	21	9	16	18	29	19	21	26	10	2	1	4	1	16	3	3	15	9	3	8	11	12	14	6	35	10	3	3	7	5	5	8	1	20	17	12	9	37	53	26	0	102	63	13	15	16	19	5
SCGB1C1	0	0	0	0	0	0	0	0	0	0	0	0	0	0	0	0	0	0	0	0	0	0	0	0	0	0	0	0	0	0	0	0	0	0	0	0	0	0	0	0	0	0	0	2	1	0	0	0
BET1L	9	1	5	5	5	4	2	0	1	18	2	15	2	9	4	2	1	5	0	1	1	3	0	3	6	0	19	6	7	38	70	1	17	10	10	3	3	5	6	1	1	1	7	70	73	38	77	36
RIC8A	8	6	7	3	4	6	2	2	2	5	0	2	1	19	15	0	1	3	1	1	3	1	2	5	5	1	2	0	1	16	3	24	9	1	4	8	1	0	16	3	0	4	9	13	15	6	22	22
SIRT3	62	30	58	59	57	55	67	3	28	9	6	4	7	37	12	15	41	21	45	28	41	54	45	26	61	10	11	4	5	13	10	4	11	39	66	30	18	58	108	32	4	43	102	26	16	17	32	7
PSMD13	56	23	23	33	43	12	26	10	13	26	1	24	4	45	16	11	24	17	15	5	19	8	19	11	54	12	11	18	3	66	59	20	28	60	35	18	8	23	49	34	2	16	91	123	131	62	99	62
COX8B	1	0	0	0	0	0	0	0	0	0	0	0	0	0	0	0	0	0	1	0	0	1	0	0	0	0	0	0	0	0	0	0	0	0	0	0	0	0	0	0	0	0	1	0	0	0	0	1
IFITM5	0	1	1	0	0	12	3	1	0	0	0	0	0	0	0	0	0	0	0	0	0	0	0	0	0	0	0	0	0	0	0	0	0	0	0	0	0	0	0	0	0	0	0	0	2	6	0	0
IFITM2	0	0	0	0	0	0	0	0	0	0	0	0	0	0	0	0	0	0	0	0	0	0	0	0	0	0	0	0	0	0	0	0	0	0	0	1	0	0	0	0	0	0	0	0	0	0	0	0
LRATD1	5	2	2	2	5	3	5	0	2	0	2	0	0	10	9	0	1	0	0	1	1	0	3	0	0	0	0	0	1	0	1	0	3	2	4	3	2	0	1	1	0	6	5	0	6	1	16	29
LOC782101	19	12	8	14	9	5	7	5	6	17	0	9	2	21	3	5	5	7	6	2	3	2	6	2	6	3	5	9	1	49	39	6	23	11	11	12	3	20	13	6	1	28	29	43	22	28	63	66
TRIB2	0	0	0	0	0	0	0	0	0	2	0	0	0	0	0	0	0	0	0	0	0	0	0	0	1	0	1	0	0	0	0	0	0	0	0	0	0	0	0	0	0	0	0	7	5	0	0	0
LPIN1	0	0	0	0	0	1	1	0	0	0	0	0	0	0	0	0	0	0	0	0	0	0	0	0	0	0	0	0	0	0	0	0	0	0	0	0	0	0	0	0	0	0	1	0	0	0	0	0
GREB1	64	39	40	69	43	15	51	54	6	0	0	1	1	28	4	2	12	5	13	19	13	23	8	9	7	1	3	0	4	3	2	9	4	32	37	20	1	22	48	11	0	54	94	5	2	5	14	9
E2F6	8	3	4	12	4	2	5	9	2	5	1	2	0	10	0	2	6	2	7	0	6	2	2	3	10	2	5	0	2	13	5	3	1	10	4	4	0	0	9	4	1	7	9	12	14	11	30	25
ROCK2	2	2	4	1	0	0	2	1	1	7	0	6	0	3	4	0	0	2	2	2	1	0	1	2	5	0	10	3	6	4	3	3	7	4	1	0	0	5	3	6	0	3	3	44	21	26	9	8
SLC66A3	2	1	1	0	0	0	0	0	0	18	1	3	0	1	1	0	0	0	1	0	1	0	0	0	1	0	3	3	2	0	1	0	0	1	0	0	0	2	1	0	0	2	0	72	23	20	1	1
C11H2orf50	0	0	0	0	0	0	0	0	0	1	0	0	0	0	0	0	0	0	0	0	0	0	0	0	0	0	0	0	0	0	0	0	0	0	0	0	0	0	0	0	0	0	0	4	2	0	0	0
PDIA6	586	249	235	402	240	303	260	162	93	76	14	53	31	519	163	101	219	120	146	116	149	139	155	130	472	67	79	59	46	149	131	122	95	423	361	346	101	289	451	318	14	643	950	323	883	386	451	211
ATP6V1C2	1	3	1	3	2	5	0	1	1	1	0	5	0	1	0	0	1	0	0	0	3	0	2	1	1	0	2	6	0	5	3	0	0	6	1	1	0	2	0	2	0	3	0	9	1	3	3	1
NOL10	182	101	118	109	64	53	71	102	22	12	4	9	6	154	49	21	61	51	51	49	18	64	54	23	86	11	10	9	27	169	96	44	76	102	146	105	19	101	233	36	0	218	483	43	29	21	156	137
ODC1	34	30	70	75	98	87	78	75	30	53	5	60	1	15	17	4	12	11	16	36	41	58	77	64	105	14	39	23	29	30	39	7	24	27	31	42	37	72	86	82	1	148	158	130	187	90	40	114
HPCAL1	40	10	9	11	53	7	17	7	4	45	1	26	0	29	5	5	9	12	12	5	8	7	15	6	15	1	9	4	4	4	4	11	5	16	14	11	3	11	16	25	1	14	22	110	88	41	23	4
RRM2	383	118	137	219	153	193	64	206	37	143	12	59	11	145	74	37	52	65	87	31	93	36	51	36	98	32	42	43	32	147	119	43	47	109	213	94	27	123	229	80	8	235	296	597	141	187	379	349
KLF11	12	6	3	12	6	5	3	6	1	1	0	0	0	18	4	6	5	2	5	2	2	4	2	0	14	1	0	1	2	3	1	1	4	13	6	6	0	3	16	4	0	16	11	2	1	2	6	2
GRHL1	9	2	2	5	6	8	0	7	1	12	1	6	0	0	1	0	2	0	1	1	1	4	0	0	2	1	3	2	3	2	0	0	0	4	0	1	0	1	3	0	0	11	4	45	20	15	1	0
TAF1B	86	51	98	153	131	84	85	164	34	14	3	13	3	46	15	18	24	27	23	39	56	41	71	42	93	14	18	10	27	71	88	25	92	49	62	93	38	151	203	121	3	237	432	33	32	15	150	131
YWHAQ	103	45	44	78	69	57	39	10	26	51	1	33	14	162	140	24	48	34	22	12	49	27	46	30	47	15	19	15	20	110	52	106	186	118	83	76	28	86	110	45	3	190	295	225	287	123	250	172
IAH1	5	8	27	35	22	21	6	10	7	15	1	17	1	7	0	2	8	5	5	6	16	10	8	9	56	0	12	7	5	15	10	3	11	7	18	17	16	45	36	8	1	86	90	65	47	52	9	10
ITGB1BP1	23	5	13	13	5	11	5	5	4	19	5	29	4	20	19	1	7	10	4	2	7	10	9	3	6	3	19	10	12	77	107	22	56	14	13	14	1	15	16	13	1	11	22	98	71	36	102	108
CPSF3	63	21	27	44	20	19	28	17	3	11	1	8	7	38	14	15	16	16	19	6	18	15	8	2	22	11	14	5	10	103	65	8	47	51	52	27	5	42	55	26	1	20	53	48	38	41	85	85
ID2	13	4	7	14	10	11	10	12	3	31	2	28	3	44	103	6	2	11	9	2	5	3	4	4	13	3	25	11	18	186	122	28	104	7	8	10	4	4	10	6	3	11	10	123	135	111	274	287
RSAD2	0	0	0	0	0	0	0	0	0	0	0	0	0	0	0	0	0	0	0	0	0	0	0	0	0	0	0	0	0	0	0	0	0	0	0	0	0	0	0	0	0	0	0	0	7	5	0	0
GGTA1	1	2	0	2	0	2	2	0	0	10	3	7	0	1	0	1	0	0	0	0	0	0	0	0	1	0	15	4	7	5	2	0	0	1	0	0	0	0	1	0	0	2	2	80	84	38	3	4
DAB2IP	0	0	0	0	0	0	0	0	0	0	0	0	0	1	0	0	0	0	0	0	0	0	0	0	0	0	0	0	0	0	0	0	0	0	0	0	0	0	0	0	0	0	0	0	0	0	0	0
MORN5	0	0	1	2	0	0	0	0	0	2	0	1	0	0	1	0	1	0	0	0	0	0	0	0	0	0	1	0	0	0	1	0	0	0	0	0	1	0	1	0	0	0	0	8	1	2	0	0
NDUFA8	127	64	118	163	104	98	73	36	50	289	28	280	11	99	101	15	69	47	44	21	88	48	42	32	86	26	220	92	75	59	102	24	43	60	132	145	39	209	169	94	5	65	104	776	817	469	113	141
LHX6	0	0	0	0	0	0	0	0	0	0	0	0	0	1	0	0	1	0	0	0	0	1	0	0	0	0	0	0	0	0	0	0	0	0	0	1	0	0	2	0	0	0	0	0	1	0	0	0
RBM18	236	92	97	190	116	76	62	125	33	26	4	22	5	138	49	45	73	37	50	46	59	44	40	34	93	14	32	21	25	107	164	35	86	154	169	75	48	133	179	100	1	185	332	109	98	68	416	345
MRRF	56	18	37	56	31	30	23	31	7	39	3	19	4	21	20	3	10	12	9	10	27	12	17	8	30	6	18	8	14	26	26	9	13	24	38	51	7	39	58	19	1	32	66	113	44	41	60	62
PTGS1	0	0	0	0	0	0	0	0	0	0	0	0	0	0	0	0	0	0	0	0	0	0	0	0	0	0	0	0	0	0	0	0	0	0	0	0	0	0	0	0	0	0	0	1	0	0	0	0
PDCL	44	7	11	20	7	6	11	11	4	4	0	6	2	15	18	3	4	12	8	8	6	9	8	5	21	3	3	5	1	27	12	2	10	18	13	4	6	15	26	19	0	29	40	23	24	12	31	26
ZBTB6	27	12	5	23	13	10	6	11	0	1	0	3	0	11	1	6	7	6	4	1	5	1	3	7	3	1	2	1	1	3	0	3	6	11	15	10	5	25	28	2	0	18	23	11	5	3	12	8
RABGAP1	193	107	173	129	169	176	86	171	47	6	3	14	7	148	59	51	74	46	62	55	41	60	88	41	167	33	9	3	15	28	26	43	38	152	200	171	51	301	433	114	1	307	300	32	34	27	136	78
GPR21	0	0	0	0	0	0	0	0	0	0	0	0	0	1	1	0	0	0	1	0	0	0	0	0	1	0	0	0	0	0	0	0	0	0	0	0	0	0	2	0	0	0	1	1	1	0	0	0
STRBP	96	40	59	58	71	53	56	42	17	25	6	32	2	67	39	19	23	16	37	22	31	26	26	15	92	22	21	14	7	21	16	15	10	76	84	57	11	77	114	52	3	135	123	151	79	58	61	35
DENND1A	84	35	42	63	74	48	24	59	7	22	1	10	5	74	19	11	18	19	18	9	19	15	10	19	31	8	8	2	2	12	3	11	12	54	54	36	9	31	83	35	1	89	153	62	45	34	50	27
LHX2	20	4	9	23	21	10	8	29	0	0	0	0	1	5	4	1	5	10	8	2	12	5	4	5	7	3	0	1	0	1	3	0	6	11	19	11	7	12	27	10	0	44	56	7	6	2	7	11
NEK6	1	0	0	0	0	0	0	0	0	0	0	0	0	0	0	0	0	1	0	0	0	0	0	0	0	0	0	0	0	0	0	0	0	0	1	0	0	0	0	0	0	0	0	2	1	0	0	0
PSMB7	50	32	32	105	42	30	38	24	10	118	5	100	4	30	12	7	17	8	16	4	29	16	28	4	24	9	86	86	48	102	95	6	25	39	43	28	22	63	62	24	3	41	92	439	505	275	119	126
NR5A1	7	2	1	2	0	4	1	0	0	0	0	1	0	2	1	0	2	0	3	0	2	0	1	1	2	0	0	0	1	1	0	0	0	3	2	4	0	0	1	1	0	3	2	0	17	10	0	0
WDR38	0	0	0	0	0	0	0	0	0	0	0	0	0	0	0	0	0	0	0	0	0	0	0	0	0	0	0	0	0	0	0	0	0	0	0	0	0	0	0	0	0	0	0	0	2	0	0	0
RPL35	322	142	178	315	299	284	314	184	124	2493	521	3002	209	733	735	66	97	99	120	97	170	132	180	110	284	55	2269	2343	1196	3801	3901	848	1783	213	178	150	93	287	460	198	77	846	1006	7427	6996	5832	4576	4481
ARPC5L	97	44	41	80	47	41	36	23	18	69	6	74	25	161	111	22	39	33	30	15	43	27	23	19	33	15	47	17	28	274	112	197	210	79	107	68	18	52	86	34	4	61	73	163	245	128	296	291
GOLGA1	50	21	54	26	49	45	27	52	14	8	2	7	4	45	12	19	26	14	18	17	10	15	22	9	45	6	7	1	10	13	16	12	8	41	54	36	19	53	108	35	3	85	80	14	8	7	95	38
SCAI	35	16	33	42	17	12	11	14	2	6	0	1	1	4	5	0	8	7	8	3	7	4	3	6	3	0	1	3	2	10	11	0	3	19	8	4	5	9	11	10	0	15	19	9	7	6	25	25
PPP6C	398	204	215	355	236	185	125	226	37	12	6	20	18	201	115	74	115	88	76	78	107	84	89	81	156	40	28	10	28	79	102	78	147	276	175	201	89	299	329	106	6	243	359	65	66	56	445	206
RABEPK	11	4	6	10	2	13	4	0	2	18	1	7	0	4	1	2	8	3	5	1	5	4	8	1	14	2	3	5	5	15	13	4	5	5	6	14	3	5	11	12	0	10	21	52	17	18	19	10
HSPA5	505	147	126	270	220	333	336	203	84	265	11	78	41	354	163	156	168	113	132	60	61	150	148	125	452	81	95	100	83	349	250	77	192	416	374	351	62	209	416	431	9	328	620	755	593	948	539	462
GAPVD1	38	5	29	10	23	18	23	37	6	24	0	11	0	9	2	3	7	7	3	12	1	11	11	6	24	5	7	3	5	35	20	4	14	15	15	23	6	12	50	14	0	72	79	67	22	27	46	49
MAPKAP1	429	195	232	312	285	198	165	185	80	19	5	29	20	261	87	89	186	153	158	99	113	119	124	100	190	44	34	15	43	19	21	41	33	267	281	253	98	198	431	222	7	453	647	67	65	67	154	96
PBX3	17	5	3	6	4	9	5	5	2	0	1	0	1	8	8	4	2	5	1	3	1	1	4	0	4	5	0	1	0	4	1	7	2	7	7	2	5	3	12	3	0	12	21	4	3	1	5	14
ZBTB43	312	146	170	135	205	158	120	173	74	6	6	6	19	392	160	134	134	139	103	76	50	98	104	68	231	53	14	15	24	45	40	87	41	242	286	246	68	211	411	178	4	211	313	33	34	17	248	80
RALGPS1	5	1	2	3	0	0	1	0	0	0	0	1	0	0	3	1	2	0	3	1	2	0	2	0	0	0	0	0	0	0	0	2	0	2	0	6	1	3	5	1	0	1	6	2	0	1	1	0
SLC2A8	31	12	20	34	16	26	20	18	7	5	1	3	0	17	9	1	7	2	9	3	14	7	19	5	22	4	2	0	1	18	6	7	7	12	28	15	5	14	40	18	0	15	37	16	29	8	13	33
LRSAM1	58	21	30	27	30	25	32	30	9	11	0	4	2	60	13	6	8	12	12	6	9	5	21	5	21	1	11	10	11	8	16	12	8	32	37	8	3	22	77	39	1	54	47	27	25	15	45	26
STXBP1	239	87	133	146	176	117	107	190	27	9	6	9	6	144	47	30	63	59	74	57	43	54	26	37	97	12	11	4	12	26	11	41	28	103	126	100	29	49	305	91	4	233	310	46	50	28	109	49
TTC16	0	0	0	1	0	0	0	0	0	0	0	0	0	0	0	0	0	0	0	1	0	0	0	0	0	0	1	0	0	0	0	0	0	0	0	0	0	0	0	0	0	1	0	0	0	0	0	0
TOR2A	189	70	133	258	119	79	104	89	31	16	2	10	4	57	21	27	59	24	54	35	111	47	67	49	166	30	10	9	33	30	17	17	9	153	101	75	44	143	234	99	3	428	699	38	35	28	65	41
CDK9	65	50	56	108	104	69	75	21	30	12	1	12	6	96	78	12	58	37	39	25	32	44	61	38	61	10	14	11	10	210	85	79	88	65	82	62	22	46	115	60	3	89	108	73	115	32	295	246
FPGS	26	9	16	20	21	6	15	9	2	6	0	9	0	5	3	2	12	7	6	1	8	3	2	1	6	4	2	3	3	45	1	0	10	11	8	16	9	14	39	15	0	12	29	19	20	10	28	47
ENG	0	0	0	0	0	0	0	0	0	1	0	0	0	1	0	0	0	0	0	0	0	0	0	0	0	0	0	0	0	0	0	0	0	0	0	0	0	0	0	0	0	0	0	2	0	0	0	0
AK1	3	0	0	1	1	0	1	1	0	0	0	1	1	0	2	0	1	0	0	0	1	0	1	1	0	0	0	1	0	2	0	2	1	0	1	0	0	3	5	0	0	7	8	10	8	11	3	4
ST6GALNAC6	21	7	3	15	5	10	7	2	5	1	0	0	1	7	14	3	12	5	8	3	7	2	5	0	8	3	0	0	1	5	3	5	1	20	16	4	2	5	11	2	1	9	18	10	10	11	9	8
ST6GALNAC4	5	1	0	2	0	0	1	0	0	1	0	0	0	0	0	2	0	0	0	0	0	1	0	0	1	0	0	0	0	2	0	0	2	1	1	0	0	0	1	0	0	2	4	0	3	2	0	0
PIP5KL1	0	0	0	0	1	0	0	0	1	0	0	1	0	0	0	0	1	0	0	0	0	0	0	0	0	0	0	0	0	0	0	0	0	0	0	0	0	0	0	0	0	0	0	0	0	0	0	0
DPM2	185	75	93	155	98	54	63	91	15	54	6	48	8	111	52	31	54	38	46	23	54	41	40	24	43	10	31	35	23	40	66	14	26	105	89	84	29	87	140	71	3	81	159	243	116	98	83	83
FAM102A	2	0	0	5	1	1	1	1	0	0	0	0	1	0	0	0	1	1	0	1	0	0	0	0	0	0	0	1	0	0	1	4	1	1	1	6	0	1	6	0	0	0	1	1	0	0	3	0
NAIF1	1	0	0	1	2	0	0	0	0	1	0	0	1	3	1	0	0	0	1	0	0	1	0	0	0	0	0	1	2	1	1	4	0	3	0	0	0	1	1	0	0	0	0	0	5	1	5	1
SLC25A25	0	0	0	0	0	0	0	0	0	0	0	0	0	0	0	0	0	0	0	0	0	0	0	0	0	0	0	0	0	0	0	0	1	0	0	0	0	0	0	0	0	0	0	0	1	1	0	0
PTGES2	2	2	4	3	4	3	2	0	1	5	0	8	0	1	0	0	2	1	4	0	0	2	2	2	0	0	1	2	0	13	1	0	0	2	4	2	0	2	6	3	0	1	6	14	40	7	6	3
C11H9orf16	21	13	19	35	17	9	11	11	4	110	13	90	7	46	95	3	3	8	8	4	19	7	5	3	12	5	80	41	18	76	111	84	92	11	16	22	6	19	20	15	2	10	25	470	277	184	194	181
DNM1	8	8	0	5	2	0	1	1	1	0	0	0	0	0	1	0	0	2	0	2	1	0	1	1	1	0	0	0	0	0	0	1	0	1	2	3	1	0	1	1	0	0	8	0	0	3	0	0
GOLGA2	6	7	13	10	14	12	21	8	6	0	0	0	1	8	3	3	5	3	2	7	1	4	5	10	11	2	2	1	3	31	13	6	10	11	13	5	4	7	30	12	2	27	40	1	18	12	39	43
COQ4	16	7	16	21	17	11	8	2	7	6	1	14	0	14	6	1	4	6	8	5	10	6	9	3	12	1	5	7	5	25	27	1	6	10	8	14	4	12	25	20	0	6	28	45	51	18	37	24
TRUB2	5	0	2	4	1	1	2	1	2	3	0	8	0	1	1	0	0	1	0	0	0	1	0	1	1	0	1	2	1	1	9	0	1	1	1	0	0	3	0	2	0	1	3	20	9	5	4	18
SLC27A4	3	0	1	3	0	0	0	0	0	1	0	0	0	1	0	0	0	2	1	0	0	0	0	0	1	0	0	0	0	0	0	0	0	3	3	0	0	0	0	2	0	1	1	5	1	0	0	0
URM1	31	15	11	57	32	12	14	10	7	41	4	31	1	21	18	5	4	9	8	2	7	9	2	13	20	1	13	9	5	29	31	22	19	10	18	14	2	23	30	13	1	13	14	122	85	63	76	151
CERCAM	5	1	4	3	4	0	1	2	0	0	0	0	0	0	1	0	3	0	0	1	2	2	0	1	0	0	0	0	1	0	0	0	2	0	2	4	1	1	4	0	1	4	5	1	8	4	1	0
ODF2	31	13	21	16	29	23	28	18	8	6	2	5	1	46	9	5	13	13	5	1	9	5	9	6	15	1	5	9	3	22	12	14	13	32	18	26	16	28	61	19	1	34	38	18	27	7	55	23
GLE1	191	73	84	130	117	72	69	91	27	6	2	3	8	229	113	42	73	38	45	42	56	47	46	27	102	31	14	7	11	118	53	66	57	97	171	120	36	99	263	78	3	217	255	43	48	26	326	189
SPTAN1	4	1	3	1	10	1	7	1	0	0	0	1	0	1	1	0	3	1	0	3	0	1	2	2	3	0	1	1	1	1	0	0	0	3	7	1	0	6	6	2	0	5	8	1	2	1	1	4
WDR34	3	4	4	6	7	1	4	2	0	1	0	1	1	1	3	0	1	2	0	1	2	2	1	0	4	5	0	0	0	2	6	4	0	2	2	3	0	2	6	1	0	1	6	2	9	2	5	2
SET	331	132	203	225	294	153	155	152	76	20	7	30	30	263	141	83	182	141	125	117	74	129	138	112	281	59	35	25	42	95	62	149	133	340	272	310	137	300	523	240	4	724	912	80	183	102	563	305
PKN3	0	0	2	0	0	0	0	0	0	0	0	0	0	0	0	0	0	0	0	0	0	0	1	0	0	0	0	1	0	0	1	0	0	0	0	0	0	0	0	0	0	1	2	2	4	0	0	0
ZER1	3	1	3	1	6	3	6	2	0	1	0	2	0	1	0	1	2	0	3	0	0	2	0	0	1	2	3	0	1	0	0	0	0	0	4	2	0	0	9	0	0	11	8	7	17	9	4	1
TBC1D13	3	1	2	2	2	1	3	5	0	3	0	0	0	0	2	0	0	2	0	0	0	1	2	0	0	0	1	0	0	8	3	1	0	0	0	1	0	0	7	0	0	5	1	8	5	3	10	11
ENDOG	0	0	0	0	0	1	2	0	0	10	2	10	0	2	1	1	2	1	1	0	0	0	0	0	4	0	4	6	1	3	9	0	4	0	4	0	2	3	5	2	0	0	1	42	56	12	5	9
KYAT1	0	0	1	7	0	0	0	0	0	1	0	0	0	0	0	0	0	0	0	0	0	0	0	0	0	0	0	0	0	3	1	3	1	0	2	0	0	0	1	1	0	0	0	6	0	2	1	3
LRRC8A	269	68	114	119	173	89	101	130	14	9	3	7	3	242	51	14	43	60	49	22	18	31	23	16	67	2	12	6	7	30	10	66	19	120	117	81	10	65	356	80	6	194	237	28	31	19	238	100
PHYHD1	3	1	1	1	4	0	1	0	0	1	0	0	0	1	1	0	0	1	0	0	0	0	0	0	1	0	0	0	0	0	0	0	0	0	1	0	2	0	2	1	0	3	4	1	9	3	0	0
NUP188	175	53	97	81	99	74	76	105	8	8	0	3	0	52	17	11	23	26	25	22	7	30	28	18	70	10	8	2	4	27	17	17	7	73	65	48	12	43	222	43	2	110	124	41	15	22	80	30
DOLK	71	22	24	47	55	38	58	27	6	7	1	12	2	42	9	4	9	11	15	12	18	10	12	12	33	1	3	4	3	6	5	4	7	34	33	43	10	13	91	35	0	63	142	37	34	28	27	22
SH3GLB2	52	18	41	52	36	20	19	12	12	4	0	2	0	30	15	6	25	15	19	11	18	9	10	6	19	4	3	1	0	2	1	5	1	19	39	23	5	14	61	13	0	16	48	6	15	8	20	17
MIGA2	5	0	7	5	10	10	7	4	2	1	1	1	1	9	0	0	2	2	4	3	4	1	4	3	9	1	0	0	0	2	2	2	0	3	4	5	0	5	8	5	0	8	12	5	1	5	23	8
DOLPP1	4	0	5	1	1	1	3	1	0	6	0	2	0	6	4	1	2	3	2	0	2	0	1	0	3	0	4	1	5	39	22	2	8	3	4	3	1	1	6	6	0	4	5	14	14	9	53	48
CRAT	62	16	24	32	46	31	28	36	5	4	0	0	0	28	17	4	15	6	12	7	10	10	15	5	14	3	3	0	1	9	13	7	3	37	24	36	14	10	66	15	2	39	43	7	18	5	23	11
PTPA	85	21	31	27	40	19	21	16	6	11	1	11	2	32	14	10	34	19	15	9	10	10	12	13	10	6	6	2	12	17	28	8	7	42	44	21	16	21	49	26	2	30	40	24	27	18	35	48
IER5L	5	1	5	3	11	3	1	3	0	0	1	0	0	1	2	0	2	3	5	0	4	0	3	5	7	0	1	0	1	2	0	0	0	0	4	8	1	3	10	2	1	4	44	3	6	0	41	21
NTMT1	7	4	7	11	10	5	1	5	0	10	0	18	1	10	9	2	0	1	4	2	2	2	4	2	3	1	13	3	8	52	62	2	23	6	3	2	1	10	6	4	0	4	8	68	71	44	67	102
ASB6	69	17	28	52	41	22	27	25	4	3	3	2	1	34	7	5	15	11	15	8	18	9	15	5	25	6	4	1	1	19	3	2	7	25	40	24	15	17	68	31	1	34	53	4	18	10	35	28
PTGES	2	1	2	2	1	16	24	1	1	56	7	55	2	1	0	0	0	0	1	0	0	3	5	1	5	0	16	7	5	1	12	0	0	1	2	1	1	1	3	1	0	3	1	164	110	106	0	4
TOR1A	159	69	143	228	83	86	99	47	29	24	2	10	5	114	53	16	65	36	55	31	128	44	56	22	127	29	13	5	9	15	10	17	30	123	92	102	36	99	185	79	1	159	277	76	53	34	77	31
USP20	19	4	12	12	16	9	13	5	4	2	1	1	2	13	3	3	5	7	9	8	3	7	4	5	3	3	1	1	2	5	7	7	4	5	13	9	2	5	38	9	1	17	27	4	5	2	14	12
C11H9orf78	247	98	89	188	130	99	75	68	41	37	4	27	11	192	87	53	93	69	64	54	87	75	66	41	86	36	23	17	31	136	130	62	68	144	150	117	51	172	152	89	6	387	517	99	76	70	195	145
FNBP1	5	0	2	0	0	2	0	1	0	3	1	3	4	34	24	0	1	1	2	0	0	0	0	1	1	0	7	3	2	25	27	57	32	2	1	3	1	3	0	3	2	1	1	37	26	7	59	47
GPR107	13	7	4	1	9	5	5	4	0	4	0	1	1	4	1	0	1	3	4	3	3	5	5	0	7	2	0	2	1	4	9	1	4	7	6	9	0	7	19	11	0	14	4	12	3	3	8	7
ASS1	0	0	0	0	0	0	0	0	0	4	1	1	0	0	0	0	0	0	0	0	0	0	0	1	0	0	1	1	3	0	0	0	1	1	0	0	1	1	0	0	0	0	1	31	37	4	0	5
FUBP3	23	10	3	22	18	8	13	8	4	3	1	2	1	27	2	2	4	2	5	5	5	6	4	3	7	5	3	0	2	6	1	3	3	19	15	4	1	7	45	13	0	18	32	11	8	6	11	9
PRDM12	0	0	0	0	0	0	0	0	0	0	0	0	0	0	0	0	0	0	0	0	0	0	0	0	0	0	0	0	0	0	0	0	0	0	0	0	0	0	0	0	0	0	0	0	1	0	0	0
EXOSC2	80	27	26	49	35	34	33	27	18	20	6	8	5	74	8	16	43	27	31	9	5	18	6	19	22	7	10	17	10	218	92	11	15	34	45	28	11	28	86	42	5	55	127	50	29	32	194	169
ABL1	4	2	3	3	3	1	1	5	0	0	0	0	0	11	3	2	0	0	3	1	0	0	2	2	3	0	1	0	0	2	1	2	0	9	6	2	0	6	11	5	0	6	6	3	2	0	6	4
QRFP	0	0	0	0	0	0	1	0	0	0	0	0	0	0	0	0	0	0	0	0	0	0	0	0	0	0	0	0	0	0	0	1	0	0	0	0	0	0	0	0	0	0	0	0	0	0	0	0
AIF1L	2	1	3	4	4	2	0	1	1	33	1	40	1	2	2	1	0	3	1	0	1	1	2	0	1	1	28	12	5	2	4	0	2	2	0	0	0	1	3	0	1	3	3	128	169	88	2	2
NUP214	329	142	259	203	302	251	251	444	48	26	5	24	15	135	59	39	80	64	78	87	34	74	81	89	200	15	19	15	32	43	37	42	26	184	158	128	54	178	496	152	2	426	580	134	60	57	142	119
FAM78A	3	0	0	2	0	1	0	0	0	0	0	1	0	1	0	0	0	0	1	0	0	0	0	0	0	0	1	0	0	0	0	0	0	3	1	1	0	3	0	2	0	0	0	1	19	2	0	0
PLPP7	5	2	0	1	4	4	0	2	2	1	0	1	0	2	0	0	0	0	0	1	1	0	1	1	1	0	0	0	1	3	1	0	0	2	1	4	1	0	6	1	0	5	6	0	35	11	0	0
POMT1	15	4	3	4	6	1	5	2	2	0	0	0	0	1	0	0	1	0	2	3	0	0	3	0	4	2	0	0	2	1	1	1	2	3	1	2	0	0	6	5	0	3	12	3	5	1	2	1
UCK1	46	18	24	40	48	28	42	17	13	6	0	8	3	58	28	8	22	20	22	10	21	26	24	14	46	4	6	6	9	67	30	27	41	48	48	45	13	31	62	11	0	30	64	18	33	10	120	107
RAPGEF1	0	0	0	0	0	0	0	0	0	0	0	0	0	0	0	0	0	0	0	0	0	0	0	0	0	0	0	0	0	0	0	0	0	0	0	0	0	0	0	0	0	0	0	1	0	0	0	0
MED27	216	51	96	173	109	78	76	74	19	42	6	33	9	86	62	17	46	40	58	15	58	37	49	38	63	11	35	19	15	27	66	22	37	80	101	133	36	110	187	75	2	135	211	165	113	63	116	93
NTNG2	0	0	0	0	0	0	0	0	0	0	0	0	0	0	0	0	0	0	0	0	0	0	0	0	0	0	0	0	0	0	1	0	0	1	0	0	0	0	0	0	0	0	0	0	0	0	2	0
TTF1	111	52	60	107	58	72	58	57	13	3	3	8	15	78	31	20	27	24	26	45	42	39	35	28	85	13	13	7	20	95	61	17	34	75	52	52	24	151	95	29	2	146	197	52	41	45	151	100
DDX31	165	49	82	130	147	90	92	128	20	11	1	3	3	95	38	15	43	32	51	24	35	27	30	18	63	8	9	6	10	15	10	10	5	90	113	76	23	61	282	80	1	168	287	22	44	36	49	42
GTF3C4	0	0	0	0	1	1	1	0	0	1	0	1	0	0	0	1	0	0	0	0	0	0	0	0	0	0	0	0	1	0	0	0	0	2	0	1	0	0	2	0	0	1	0	1	6	2	7	1
AK8	2	0	0	3	2	4	3	0	0	3	2	10	0	5	0	1	0	0	7	0	3	2	0	0	1	1	2	1	1	2	6	0	6	0	1	5	0	5	0	0	0	6	3	4	12	5	2	22
SPACA9	0	0	0	0	0	0	0	0	0	0	0	0	0	0	0	0	0	0	0	0	0	1	1	0	0	0	2	0	0	0	0	0	0	0	0	0	0	0	0	0	0	0	0	1	2	1	0	0
GFI1B	2	0	0	0	0	1	0	1	0	0	0	1	0	1	0	0	0	0	1	0	0	0	0	0	0	0	2	0	0	1	0	1	1	0	0	3	1	0	3	0	0	0	1	14	2	0	0	0
GTF3C5	60	15	19	33	30	26	27	28	3	3	1	3	1	36	14	1	6	5	8	11	12	10	8	4	12	1	3	4	3	35	16	39	10	15	23	10	2	14	68	20	1	11	35	9	13	7	74	43
CEL	0	0	0	0	0	0	0	0	0	0	0	0	0	0	1	0	0	0	0	0	0	0	0	0	0	0	0	0	0	0	0	1	0	0	0	0	0	0	0	0	0	0	0	0	0	0	0	0
RALGDS	9	2	3	4	3	2	0	6	0	0	0	0	0	1	0	0	1	0	1	1	0	0	1	0	0	0	0	0	0	0	0	0	0	1	1	3	0	1	4	0	0	2	2	1	0	2	5	1
GBGT1	14	5	1	8	5	1	0	7	1	0	0	2	0	0	0	1	0	0	0	1	0	1	0	1	4	1	0	0	0	0	0	2	0	3	1	1	0	0	2	2	0	1	6	3	2	0	2	2
CAMSAP1	52	26	30	36	44	22	39	31	9	5	0	1	2	29	12	2	14	13	12	17	7	10	13	5	24	4	2	0	1	17	17	11	11	28	20	23	4	20	91	13	2	28	54	5	10	4	75	56
UBAC1	33	6	20	26	14	21	13	8	9	12	0	8	1	18	7	1	10	13	4	7	10	11	7	6	14	3	5	3	7	23	45	9	7	13	15	8	9	13	26	17	0	16	20	33	40	14	43	81
NACC2	10	0	3	5	9	7	9	14	1	2	0	0	0	0	1	0	2	2	2	3	1	2	2	1	3	2	1	0	0	1	1	1	0	2	5	6	2	0	14	5	2	10	22	0	7	1	2	0
LHX3	15	3	2	12	8	3	3	4	0	0	0	0	0	8	0	0	2	2	3	1	3	5	0	2	4	0	1	0	0	0	0	0	0	7	3	3	1	1	8	7	0	9	17	1	0	3	6	3
PMPCA	20	7	9	17	7	7	4	2	1	7	0	2	0	5	3	0	1	6	5	4	1	6	5	2	6	2	3	0	4	9	9	0	7	5	6	1	3	5	18	8	1	12	13	12	41	13	27	29
ENTR1	104	33	98	119	95	53	43	28	18	9	0	4	1	61	15	21	51	42	42	24	38	35	15	18	46	10	9	5	8	25	4	16	20	73	102	52	24	43	141	69	2	112	133	10	35	12	39	63
INPP5E	0	0	0	1	2	0	0	1	1	0	0	0	0	0	0	1	0	0	0	0	0	0	0	0	0	0	0	0	0	0	0	0	0	0	1	0	0	0	1	0	0	0	0	0	1	0	1	1
EGFL7	0	0	0	2	0	1	0	0	1	0	0	0	0	0	0	0	0	0	0	0	0	0	1	0	1	0	0	1	1	0	2	0	0	1	1	0	0	3	0	0	0	0	0	3	7	0	0	2
AGPAT2	1	1	1	1	1	0	0	0	0	9	0	9	0	0	0	0	2	0	0	0	0	0	1	1	0	0	0	0	0	12	14	0	0	2	0	2	0	0	2	0	0	1	0	21	24	14	7	5
ABO	0	0	0	0	0	0	1	0	0	2	0	1	0	0	0	0	0	0	0	0	0	0	0	0	0	0	0	1	0	0	0	0	0	0	0	0	0	0	0	0	0	0	0	4	0	0	1	0
SURF6	17	3	8	7	11	10	5	1	2	2	0	2	0	14	4	0	2	5	2	2	5	2	8	5	9	5	1	3	5	31	8	13	8	6	7	2	3	4	11	8	0	7	13	5	54	6	52	30
MED22	40	17	37	41	17	12	22	13	10	2	1	3	0	39	15	3	9	8	11	6	21	18	12	6	17	0	1	5	6	15	26	11	3	19	22	16	3	21	36	12	1	16	29	7	23	7	31	15
RPL7A	1388	679	819	1293	909	820	925	238	615	776	59	718	213	1376	925	349	756	645	919	351	1137	652	651	430	1369	263	417	322	269	1825	1384	446	702	1494	1188	1342	334	1070	1382	913	53	2921	3308	2749	3786	1751	2920	2011
SURF4	227	59	123	202	137	119	103	106	35	10	4	8	1	115	43	16	78	56	53	51	62	36	53	37	112	26	17	8	19	35	34	20	22	148	142	74	33	97	340	138	0	316	362	44	67	35	107	70
CACFD1	74	29	64	75	29	16	11	9	16	2	1	1	1	28	4	4	25	18	23	10	16	11	12	6	16	3	0	1	1	9	2	1	3	45	45	33	16	23	53	21	0	15	36	12	20	7	14	3
SLC2A6	1	0	1	4	0	1	0	3	0	0	0	0	0	6	2	0	3	1	0	1	2	2	1	0	4	0	0	0	1	0	0	1	0	4	1	3	0	1	2	7	0	6	8	1	3	0	0	0
SARDH	4	0	2	5	0	4	1	1	2	0	0	1	0	1	0	0	0	0	1	0	4	0	1	0	4	1	0	0	0	0	0	0	0	3	1	3	1	0	2	3	0	2	2	0	1	1	0	0
BRD3	317	105	166	197	345	147	171	167	81	4	6	11	15	275	130	57	119	106	85	89	65	79	104	91	154	54	14	13	27	19	35	77	57	245	196	233	75	188	508	139	2	430	483	28	45	29	302	148
WDR5	246	93	169	236	121	117	96	45	37	7	6	19	8	202	87	26	97	70	86	40	127	38	65	26	85	21	13	10	22	41	28	54	44	186	175	175	42	101	202	139	3	109	204	30	43	17	132	91
RXRA	2	0	0	1	2	0	1	1	0	0	0	0	0	0	0	0	1	0	0	0	0	0	0	0	0	0	0	0	0	0	0	0	1	0	0	0	1	0	1	1	0	0	1	1	1	0	1	0
OLFM1	1	1	0	5	1	3	0	2	1	0	0	0	0	0	4	0	3	0	0	0	0	0	0	0	1	1	0	0	0	0	1	0	0	0	1	2	0	1	1	1	0	0	6	1	0	0	1	1
C11H9orf116	16	6	8	9	7	3	6	4	3	0	1	1	0	3	5	1	5	3	8	3	10	2	5	1	6	1	4	0	0	0	3	5	1	4	6	11	2	11	11	5	0	7	18	7	8	6	3	3
MRPS2	40	14	20	45	21	32	25	14	9	15	0	16	3	23	13	4	12	9	22	5	22	15	20	7	22	3	8	0	8	58	31	0	18	34	46	43	11	40	60	20	3	24	46	42	68	21	83	106
TMEM141	9	4	2	16	10	10	8	5	0	5	2	7	0	5	12	2	5	3	4	2	3	2	4	1	2	2	8	3	6	2	3	4	2	7	6	7	1	8	13	6	0	4	2	66	58	32	7	5
CCDC183	0	0	0	0	0	0	0	0	0	0	0	0	0	0	0	0	0	0	1	0	0	0	0	0	0	0	0	0	0	0	0	0	0	0	0	0	0	0	0	0	0	0	0	0	0	0	0	0
RABL6	56	7	21	18	41	15	18	10	1	0	0	3	0	21	12	9	6	7	12	1	6	6	3	5	12	3	3	1	5	12	8	8	9	10	14	27	8	10	42	13	0	18	32	15	15	7	44	44
PHPT1	20	7	15	29	15	22	23	5	8	87	8	74	2	22	13	4	6	6	4	4	16	9	6	13	13	6	64	32	15	86	127	7	12	16	8	19	2	22	25	13	3	17	35	236	406	153	84	169
MAMDC4	0	0	0	0	0	0	0	0	0	0	0	0	0	2	0	0	0	0	0	0	0	0	1	0	1	0	0	0	0	0	0	0	0	0	1	0	1	0	1	0	0	0	0	0	0	0	0	0
EDF1	179	94	90	175	86	93	105	24	42	78	6	70	14	123	74	35	86	49	55	32	86	64	88	48	106	35	42	30	25	64	134	22	35	157	81	151	43	134	157	96	6	105	149	291	258	178	97	132
FBXW5	8	1	2	10	4	4	7	1	1	0	0	1	0	12	3	1	0	3	4	0	0	3	1	3	1	0	0	0	2	3	3	0	0	4	8	4	1	0	25	1	0	0	4	1	5	3	4	5
C8G	0	0	0	0	0	0	0	0	0	0	0	3	0	2	0	0	0	0	0	0	0	0	0	0	0	0	0	0	0	0	1	0	0	0	0	0	0	0	1	0	0	1	0	1	3	1	0	2
PTGDS	2	0	0	1	0	11	4	0	1	1	0	2	0	1	1	0	0	0	0	0	0	1	0	1	1	0	0	0	0	1	0	0	0	0	1	0	0	1	0	0	0	0	5	1	177	19	0	0
PAXX	6	1	3	6	5	3	2	2	3	2	0	4	0	25	2	0	2	0	0	0	4	2	0	0	1	0	4	2	1	3	3	5	3	3	0	3	1	2	2	2	1	0	3	22	30	18	6	5
CLIC3	1	0	0	1	0	0	1	0	1	0	0	0	0	1	0	0	0	1	1	0	1	1	0	1	1	1	1	0	1	1	10	2	0	0	0	0	1	1	2	0	0	1	5	0	4	0	0	0
FUT7	0	0	0	0	0	0	0	0	0	0	0	0	0	0	0	0	0	0	0	0	0	0	0	0	0	0	0	0	0	0	0	0	1	0	0	0	0	0	0	0	0	0	0	0	1	0	0	0
NPDC1	4	2	4	13	8	8	6	5	2	0	0	0	0	5	0	0	5	2	4	3	8	4	7	1	8	2	0	1	2	1	0	1	2	11	8	6	2	2	17	15	0	5	13	1	9	0	3	6
ENTPD2	0	0	0	0	0	0	0	0	0	0	0	0	0	0	0	0	0	0	0	1	0	0	0	0	1	0	0	0	0	0	0	0	0	0	0	0	0	2	0	0	0	1	0	1	0	0	0	0
DPP7	0	1	0	0	1	1	0	0	1	0	0	0	0	0	0	0	0	0	0	0	0	0	0	0	2	0	0	0	0	0	0	0	0	0	0	0	0	0	1	0	0	0	1	1	24	10	0	1
SSNA1	108	57	117	155	128	87	142	13	49	19	3	40	6	98	26	26	63	62	43	40	117	61	89	56	217	23	25	17	26	38	32	25	38	117	72	81	32	110	170	95	1	73	86	67	139	61	57	87
TPRN	5	0	2	7	7	1	3	1	1	1	0	0	0	0	0	0	0	2	2	0	2	0	0	1	0	1	0	0	0	0	0	1	0	1	4	4	0	3	4	4	0	3	6	6	4	6	4	6
NDOR1	37	4	16	18	20	11	18	5	2	4	1	4	1	11	6	1	5	5	5	5	7	1	6	3	5	4	4	1	4	10	4	6	7	11	5	9	1	6	34	6	0	10	10	6	9	1	14	14
CYSRT1	0	0	0	0	0	0	0	0	0	1	0	1	0	0	0	0	0	0	0	0	0	0	0	0	0	0	0	0	0	0	0	0	0	1	0	0	0	0	0	0	0	0	0	2	2	1	0	0
TUBB4B	175	47	76	147	161	88	120	49	59	70	9	61	31	126	129	20	20	43	56	30	64	43	75	37	54	26	21	18	34	287	262	200	164	75	94	153	25	90	243	112	4	95	180	229	195	114	631	830
NOXA1	0	0	1	2	3	3	3	0	0	0	0	0	0	1	0	0	2	0	1	0	1	1	2	0	1	0	0	0	0	0	0	0	0	2	2	0	0	2	3	1	0	1	1	1	0	0	0	0
MRPL41	47	20	26	44	34	32	26	13	14	82	12	96	21	110	112	5	15	15	10	6	36	20	24	12	45	9	69	39	38	81	118	146	152	18	50	44	15	41	59	26	5	36	59	383	646	237	370	402
ARRDC1	86	28	57	85	99	53	52	38	19	22	1	12	3	48	12	3	31	18	25	15	60	12	29	14	62	7	5	5	6	9	13	11	8	47	53	39	8	22	98	51	2	43	63	47	64	29	34	20
EHMT1	60	27	71	32	56	40	52	51	16	3	5	4	2	31	5	6	15	17	20	21	5	16	21	9	48	5	5	3	3	11	6	11	2	41	55	37	11	41	100	42	0	84	92	15	31	8	26	28
CACNA1B	3	1	1	0	0	0	2	0	0	0	0	0	0	2	1	0	6	0	0	0	0	0	2	0	1	0	0	0	0	0	0	0	0	0	1	1	0	1	5	1	0	5	1	1	0	1	1	0
PCDH20	0	0	0	0	0	0	0	0	0	0	0	0	0	0	0	0	0	0	0	0	0	0	0	0	0	0	0	0	0	0	0	0	0	0	0	0	1	0	0	0	0	0	0	0	2	0	1	0
TDRD3	36	16	23	44	27	29	22	30	6	2	1	1	0	27	12	9	17	6	9	8	6	6	8	7	11	2	4	1	1	4	1	6	4	21	22	16	10	23	50	20	1	31	42	8	7	8	19	5
DIAPH3	5	2	4	1	5	1	12	5	1	4	0	2	1	7	4	2	5	4	0	2	2	3	0	1	1	1	5	3	6	14	5	7	8	3	4	4	1	2	0	3	0	46	46	31	31	28	24	36
PCDH17	1	0	0	0	0	0	0	0	0	0	0	0	0	0	0	1	0	0	0	0	0	0	0	0	0	0	0	0	0	3	1	0	0	1	0	0	0	0	0	0	0	0	0	0	0	1	0	6
PCDH8	1	0	0	0	1	1	1	1	0	1	1	3	0	22	8	0	0	0	0	0	0	0	2	1	2	0	3	0	0	14	0	2	7	0	1	0	0	2	1	0	0	0	0	1	6	1	49	41
CNMD	0	0	0	1	0	0	0	0	0	0	0	0	0	0	0	0	0	0	0	0	0	0	0	0	0	0	0	0	0	0	0	0	0	0	0	0	0	0	0	0	0	0	0	0	0	0	0	0
SUGT1	386	181	198	439	290	257	187	236	110	46	3	32	13	213	73	55	114	109	101	121	222	147	138	149	151	50	37	26	48	94	56	39	35	219	268	309	109	363	553	222	7	748	825	127	115	76	214	200
ELF1	23	8	17	11	17	12	13	19	7	0	0	0	1	13	2	11	8	13	7	8	5	4	5	1	5	3	3	2	2	2	2	0	4	9	19	10	5	12	37	6	0	17	31	8	5	5	10	13
WBP4	342	134	227	300	287	197	186	238	81	23	4	32	22	162	75	45	89	74	48	79	107	106	114	87	237	57	49	32	50	102	74	41	69	139	165	122	105	355	387	159	9	705	919	97	198	103	201	199
KBTBD6	0	0	0	0	0	0	1	0	0	4	0	0	0	0	2	0	0	0	0	0	0	0	0	0	0	0	0	0	0	0	0	0	0	0	0	0	0	0	0	0	0	0	0	17	7	1	5	4
MTRF1	53	22	10	50	20	8	18	28	6	15	0	4	2	26	6	8	11	8	20	6	11	7	10	2	17	5	4	1	8	16	8	2	7	29	28	20	8	38	23	23	0	67	74	35	18	18	32	31
NAA16	5	3	3	6	7	3	9	3	3	1	1	4	0	2	2	2	5	3	3	1	5	7	6	1	5	2	4	1	5	13	7	0	4	4	2	4	1	6	4	5	2	24	27	12	18	13	32	11
RGCC	0	0	1	1	0	7	2	0	0	0	0	2	0	3	0	0	0	0	0	0	2	1	0	0	0	0	1	0	2	5	4	0	3	0	0	0	0	0	0	0	0	1	0	6	35	3	10	5
TNFSF11	0	0	0	0	0	0	0	0	0	0	0	0	0	0	1	0	0	0	0	1	0	0	0	0	0	0	0	0	0	0	0	0	0	0	0	0	0	1	0	0	0	0	0	1	0	0	0	0
FAM216B	0	0	0	0	0	0	0	0	0	0	0	0	0	0	0	0	0	0	0	0	0	0	0	1	0	0	0	0	0	0	0	0	0	0	0	0	0	0	0	0	0	0	0	0	0	0	0	0
DNAJC15	56	14	23	43	30	23	9	19	15	14	5	17	2	23	13	8	25	13	26	7	13	14	4	11	33	6	17	8	11	13	20	8	9	35	38	20	2	13	37	22	0	31	34	83	100	31	36	34
LACC1	12	2	6	5	10	6	9	5	1	0	0	1	0	3	1	2	3	4	4	4	6	6	1	4	4	0	0	1	1	1	3	0	2	6	5	3	4	5	13	7	0	9	6	1	1	2	7	1
SERP2	0	0	0	2	1	0	0	0	0	0	0	0	0	0	0	0	0	0	0	0	0	0	0	0	0	0	0	0	1	0	0	0	0	2	1	2	0	0	0	0	0	0	0	0	1	4	0	0
TSC22D1	27	3	9	11	12	12	10	6	3	4	1	7	5	51	74	0	3	0	2	1	5	7	8	1	8	1	8	8	10	234	124	45	69	2	5	2	2	7	15	6	0	12	23	20	443	86	419	576
GPALPP1	112	45	59	83	66	43	35	51	12	10	2	10	5	64	22	25	43	17	25	21	22	29	33	13	44	10	14	14	17	39	18	12	23	71	78	52	20	77	117	29	3	107	194	71	53	42	61	63
NUFIP1	303	130	138	314	225	174	124	271	51	16	6	17	12	190	73	42	83	64	66	80	76	65	96	78	166	52	22	18	39	240	44	38	79	168	160	164	82	352	346	174	12	481	606	97	73	36	311	356
GTF2F2	427	182	217	345	217	163	144	219	32	52	12	39	15	292	118	62	125	110	100	71	144	85	98	69	124	33	18	24	55	95	87	54	64	237	274	252	84	343	389	138	5	377	557	105	86	79	292	228
TPT1	61	24	17	36	31	24	40	17	10	173	29	222	23	111	88	3	14	19	20	5	21	11	12	6	33	3	138	123	61	348	235	94	131	42	33	38	10	25	63	14	5	153	153	918	827	676	724	689
SLC25A30	182	49	65	120	100	60	51	106	9	10	3	8	2	68	21	17	32	25	38	15	14	20	28	26	40	12	6	7	9	140	25	22	26	94	110	51	21	60	118	50	2	113	122	20	17	26	202	110
COG3	9	11	26	9	17	10	10	22	2	5	0	0	1	4	1	1	2	4	1	3	2	5	7	7	24	2	3	3	0	10	7	0	3	11	14	15	7	18	41	15	1	18	27	20	15	10	16	15
LCP1	4	3	3	0	2	1	2	5	1	0	0	0	0	0	0	0	0	0	0	0	0	1	0	1	0	0	0	0	0	0	0	0	0	1	0	4	0	2	3	3	0	1	5	0	1	0	2	0
RUBCNL	9	4	5	17	21	25	12	29	2	0	0	0	0	1	1	5	3	1	0	3	5	2	4	6	1	2	1	1	0	2	0	3	1	8	6	3	2	8	10	8	0	13	14	1	2	2	1	3
ESD	228	56	100	232	100	88	86	122	30	42	6	44	13	129	61	47	87	59	52	50	132	43	52	30	38	14	24	23	35	15	14	16	16	99	156	180	58	283	269	96	3	382	506	177	135	120	51	46
SUCLA2	171	85	98	138	112	133	82	73	29	61	8	47	13	137	34	36	64	56	48	27	49	44	51	33	121	36	29	43	24	203	90	84	116	175	124	110	37	118	178	75	4	234	318	264	173	143	258	182
MED4	399	253	256	527	324	245	183	228	82	33	7	37	9	124	46	88	143	105	106	87	168	137	155	131	312	78	35	18	60	139	74	21	47	231	255	228	132	399	397	230	9	782	840	87	105	88	173	133
ITM2B	20	11	13	27	23	21	15	8	4	431	23	225	2	33	46	4	11	7	17	7	6	4	8	9	23	3	116	91	50	91	98	78	78	11	16	12	7	24	26	12	6	40	36	1588	1487	838	212	43
RB1	33	17	32	30	41	19	21	25	7	0	0	2	2	11	5	12	14	11	9	7	21	14	15	5	14	3	1	1	5	5	2	3	3	34	32	17	8	15	90	23	1	44	53	2	5	8	14	4
LPAR6	0	0	0	0	0	0	0	0	0	0	0	0	0	0	0	0	0	0	0	0	0	0	0	0	0	0	1	0	0	0	0	0	0	0	0	0	0	0	0	0	0	0	0	0	1	0	0	0
RCBTB2	1	2	2	2	0	1	1	1	0	0	0	0	0	2	0	0	3	1	3	0	0	0	0	1	0	0	0	1	0	0	0	0	0	1	1	0	0	0	4	1	0	3	3	0	0	1	3	0
CYSLTR2	0	0	0	0	0	0	0	0	0	0	0	0	0	0	0	0	0	0	0	0	0	0	0	0	0	0	0	0	0	0	0	0	0	0	0	0	0	0	0	0	0	0	1	0	0	0	0	0
FNDC3A	2	1	3	1	0	3	1	1	0	0	0	1	0	0	0	0	0	0	1	0	1	1	0	0	2	0	0	2	2	0	1	0	0	0	0	1	1	0	3	0	0	4	5	2	2	1	2	0
CDADC1	89	42	69	58	61	65	53	61	15	12	3	11	12	82	40	25	30	28	36	31	24	22	33	25	55	15	13	14	26	124	80	38	87	75	74	103	44	108	146	57	2	145	184	41	44	39	185	181
SETDB2	1	0	3	0	0	0	0	1	0	0	0	0	0	0	0	0	0	0	0	0	0	0	0	0	0	0	0	0	0	4	1	0	2	1	0	0	0	0	0	0	0	1	0	1	4	0	2	2
PHF11	169	79	149	214	170	147	110	60	37	6	5	9	5	83	41	38	57	31	54	45	133	57	81	42	108	17	17	6	26	12	13	13	16	132	95	102	43	243	212	78	2	229	302	20	42	29	55	39
RCBTB1	106	57	38	70	73	47	48	55	13	2	0	3	2	40	13	19	47	40	31	33	18	32	27	33	56	9	6	2	7	5	2	12	7	73	87	43	10	46	135	68	1	98	103	18	10	15	18	11
ARL11	1	0	0	0	0	0	0	0	0	0	0	0	0	0	0	0	0	0	0	0	0	0	0	0	0	0	0	0	0	0	0	0	0	0	0	0	0	0	0	0	0	0	3	0	0	0	0	0
EBPL	139	45	39	105	38	23	43	10	9	6	3	6	4	37	14	12	32	22	33	8	38	18	27	17	53	7	8	2	6	4	7	4	4	55	33	36	8	39	45	23	0	129	169	35	43	29	17	7
KPNA3	58	12	45	53	29	23	18	42	18	16	2	12	7	33	35	13	22	18	11	13	23	21	10	16	28	5	28	14	11	132	87	54	41	45	36	27	17	65	65	30	0	72	110	65	27	31	221	181
SPRYD7	275	128	187	323	150	134	96	277	34	16	3	16	10	114	28	37	80	79	106	77	102	62	52	48	127	18	17	6	35	45	30	17	34	174	107	84	52	104	194	146	6	436	516	59	63	37	84	50
TRIM13	327	160	203	372	165	175	105	242	46	4	2	13	11	194	55	43	137	93	100	65	125	102	66	42	169	35	15	10	22	45	21	32	45	215	218	152	54	167	294	123	9	381	614	53	39	26	122	92
RNASEH2B	5	5	10	5	5	6	6	5	5	3	1	1	0	1	2	0	1	3	0	2	10	6	0	6	2	0	0	2	3	9	3	2	0	6	6	5	2	8	2	3	0	10	12	5	17	6	4	3
WDFY2	5	1	1	5	1	3	5	3	0	6	0	5	2	4	3	0	0	2	0	0	0	1	3	0	3	0	0	1	1	0	4	4	2	4	2	1	4	0	5	5	0	2	5	13	25	7	19	11
DHRS12	0	0	0	0	0	0	0	0	1	1	0	1	0	0	0	0	0	0	0	0	0	1	0	0	0	0	0	0	0	0	0	0	1	0	0	0	0	0	0	0	0	0	0	1	5	3	0	0
CCDC70	0	0	0	0	0	0	0	0	0	0	0	0	0	0	0	0	0	0	0	0	0	0	0	0	0	0	0	1	0	0	0	0	0	0	0	0	0	0	0	0	0	0	0	0	8	1	0	0
NEK3	29	23	8	39	12	8	12	8	11	0	1	2	3	14	15	10	7	6	11	1	6	6	4	6	4	3	2	2	4	4	0	3	3	22	20	11	4	13	17	11	0	22	23	10	3	9	12	14
CKAP2	258	134	164	249	152	186	107	251	67	55	27	80	35	248	149	62	79	75	68	86	70	72	58	59	143	50	119	51	53	243	363	127	156	124	153	125	61	254	262	101	4	368	469	329	122	162	721	528
VPS36	41	9	9	16	16	13	5	15	4	24	1	7	0	13	5	4	9	7	8	2	8	8	14	5	11	0	5	12	5	0	4	7	0	27	18	16	3	13	21	11	0	25	17	62	30	35	4	5
THSD1	24	1	14	18	18	8	10	6	4	0	0	0	1	15	11	0	7	3	13	2	1	5	1	3	16	1	0	0	1	3	1	2	1	10	20	11	2	3	40	16	0	13	33	3	7	0	14	15
SLC25A15	88	32	51	72	57	41	30	37	12	2	2	2	2	27	6	21	37	37	41	11	25	14	21	14	47	6	7	4	5	4	6	3	7	65	43	39	15	51	96	53	4	73	110	19	16	13	22	9
MRPS31	410	129	155	345	94	97	84	68	26	39	6	40	18	155	86	37	92	71	71	45	108	61	56	33	96	30	34	21	51	202	100	43	122	155	147	122	61	191	178	117	3	600	598	138	102	80	306	225
COG6	581	340	508	577	564	484	281	534	137	9	8	19	15	229	99	92	235	276	277	187	156	208	204	141	267	123	21	15	57	31	30	75	43	495	433	271	133	218	600	271	9	598	797	58	100	73	96	80
LHFPL6	0	0	0	0	0	0	0	0	0	3	0	1	0	0	0	0	0	1	0	0	0	0	0	0	0	0	5	2	0	0	1	0	0	0	0	1	0	0	0	0	0	0	0	6	19	5	14	1
NHLRC3	3	2	3	1	5	2	2	3	0	18	1	3	0	12	5	2	1	0	2	0	0	5	0	2	2	2	2	4	5	47	38	0	16	2	2	0	0	3	1	1	0	2	5	68	10	15	57	73
UFM1	294	183	292	261	184	241	91	78	45	58	16	60	35	251	162	162	195	100	110	63	99	86	71	71	109	41	57	36	80	616	556	87	279	319	290	235	91	391	350	137	6	433	595	257	228	194	965	848
TRPC4	1	0	0	0	0	0	0	0	0	0	0	0	0	0	0	0	0	0	0	0	0	0	0	0	0	0	1	1	0	0	0	0	0	0	0	0	0	0	0	0	0	0	0	0	0	2	0	0
POSTN	0	0	0	1	0	2	2	0	0	0	0	0	0	2	4	0	0	1	0	0	0	0	0	0	0	0	0	0	0	0	0	0	0	0	0	0	0	0	0	0	0	0	0	0	58	16	0	1
SUPT20H	484	195	214	336	240	258	139	309	47	9	5	17	30	314	137	77	96	99	140	97	136	97	64	72	134	42	26	15	33	40	38	107	94	288	254	197	89	215	474	144	3	451	535	50	61	45	258	123
EXOSC8	133	48	57	92	63	63	46	22	19	37	4	37	5	60	34	29	21	23	26	20	54	30	29	29	53	17	37	27	28	83	99	27	48	60	79	59	23	152	89	41	1	138	239	122	98	90	154	124
ALG5	3	1	3	8	1	2	7	2	0	12	0	8	1	1	1	1	1	0	2	0	1	3	0	0	5	0	24	10	7	43	30	0	8	2	1	0	1	6	1	2	0	2	6	50	41	32	27	31
SMAD9	0	0	0	1	0	0	0	0	0	0	0	0	0	0	0	0	0	0	0	0	0	0	0	0	0	0	0	0	0	0	0	0	0	0	0	0	0	0	1	0	0	0	0	0	5	4	0	0
SERTM1	0	0	0	0	0	0	0	0	0	0	0	0	0	0	0	0	0	0	0	0	0	0	0	0	0	0	0	0	0	0	0	0	0	0	0	0	0	0	0	0	0	0	0	0	1	0	0	0
SPART	7	1	3	3	3	2	1	3	2	3	1	8	1	12	3	1	3	1	0	2	0	0	2	1	4	1	5	6	2	8	5	2	4	4	2	3	1	2	4	4	0	5	4	38	26	17	22	3
DCLK1	8	2	6	2	0	0	0	1	0	0	0	0	0	0	2	0	0	0	0	0	0	1	0	0	1	0	0	0	0	0	0	0	0	0	2	0	0	0	2	1	0	1	4	0	1	0	0	0
MAB21L1	53	35	97	77	19	18	23	65	8	1	1	4	3	13	14	14	19	12	7	9	32	37	26	5	10	4	5	1	6	5	1	10	4	8	26	23	13	28	95	33	0	51	287	3	8	2	10	2
RFC3	304	121	148	348	143	139	129	251	48	71	11	64	14	64	40	17	45	40	43	45	130	59	76	70	97	32	38	31	40	100	78	30	55	122	117	132	69	154	230	114	7	233	338	245	140	127	218	198
STARD13	0	0	0	0	0	0	0	0	0	0	0	0	0	0	0	0	0	0	0	0	0	0	0	0	0	0	0	0	0	0	0	0	0	0	0	0	0	0	0	0	0	0	0	0	1	3	0	0
N4BP2L1	0	0	0	0	0	0	0	0	0	3	0	2	0	2	1	0	0	0	0	0	0	0	0	0	0	1	1	2	3	2	9	1	0	0	0	0	0	0	0	1	0	0	1	11	13	7	2	0
ZAR1L	2873	1350	1250	2271	1139	1212	1252	865	575	44	31	75	104	1816	687	492	793	545	767	510	804	737	757	595	1738	291	114	78	220	124	114	370	233	1862	1817	1094	630	1585	1935	1583	36	4055	6082	147	230	210	962	385
FRY	0	0	1	0	0	0	0	0	0	0	0	0	0	0	0	0	0	0	0	0	0	0	0	0	0	0	0	0	0	0	0	0	0	0	0	0	0	0	1	0	0	0	0	1	0	0	0	2
RXFP2	0	0	0	0	0	0	0	0	0	0	0	0	0	0	0	0	0	0	0	0	0	0	0	0	0	0	0	0	0	0	0	0	0	0	0	0	0	0	0	0	0	0	2	0	0	0	0	0
HSPH1	276	193	176	225	251	229	229	230	87	29	7	21	20	162	64	79	97	77	54	98	60	100	87	75	294	82	29	18	30	72	51	43	80	245	174	137	70	164	377	227	7	417	386	131	92	88	248	141
MEDAG	2	1	0	1	0	0	1	0	0	1	0	0	0	7	0	0	0	1	0	0	0	1	0	1	0	0	1	0	1	16	11	2	18	0	0	0	0	0	0	1	0	1	0	15	0	4	43	21
HMGB1	647	303	439	533	455	474	401	487	163	523	92	562	50	597	253	164	226	183	195	178	217	248	249	222	377	88	417	371	228	212	374	155	158	472	408	508	242	839	750	304	17	938	1474	1839	2502	1165	635	762
KATNAL1	14	7	13	10	8	7	6	3	2	0	0	1	0	17	1	0	5	3	2	4	1	4	2	2	1	1	2	2	1	2	2	3	2	15	6	7	2	8	6	6	0	7	16	1	1	1	8	6
UBL3	32	19	13	17	14	10	5	6	4	8	0	1	0	19	13	3	10	14	7	2	5	8	4	6	10	4	3	1	1	3	7	3	8	27	20	14	5	11	19	7	0	15	18	13	15	9	28	13
SLC7A1	0	0	0	0	0	0	0	0	0	0	0	0	0	0	0	0	0	0	0	0	0	0	0	0	0	0	0	0	0	0	0	0	0	0	0	0	0	0	0	0	0	0	0	1	0	0	0	0
SLC46A3	0	0	0	0	0	0	0	1	0	0	0	0	0	0	0	0	0	1	0	0	1	0	0	1	0	0	0	0	0	1	1	0	0	1	0	0	0	0	1	1	0	0	5	0	1	0	0	0
POMP	745	337	270	522	316	241	260	133	79	250	29	228	18	393	107	115	299	170	212	88	264	138	162	103	267	29	241	167	149	330	427	72	138	435	368	284	121	509	412	262	8	617	858	898	838	533	482	572
FLT1	66	37	44	76	68	84	92	45	28	4	1	2	4	62	25	8	32	29	17	22	44	34	34	26	69	16	4	5	4	8	5	6	6	73	83	72	28	97	149	67	1	162	225	5	17	9	30	16
URAD	1	1	0	0	0	0	0	0	0	5	1	2	0	0	0	1	0	0	0	0	0	0	0	0	0	0	1	0	0	0	0	0	0	0	0	1	0	0	1	0	0	0	0	5	10	15	0	0
CDX2	8	8	16	13	25	11	12	14	2	11	1	7	1	22	15	4	14	12	9	6	11	4	9	3	19	5	0	1	2	0	2	3	4	21	33	8	4	10	56	6	0	12	29	23	16	9	11	9
GSX1	9	2	6	6	3	0	1	2	0	0	0	0	0	3	0	0	4	1	3	2	0	0	0	0	1	2	0	0	0	1	0	2	0	1	3	2	0	1	8	2	0	3	7	2	2	0	2	1
POLR1D	167	69	207	162	182	86	153	57	77	65	15	89	36	343	157	44	153	90	34	116	234	150	100	62	225	27	70	37	62	143	115	349	150	290	89	291	99	64	181	188	9	715	670	301	343	200	310	301
LNX2	250	82	148	133	183	109	118	131	34	6	5	4	12	143	63	33	82	84	77	64	27	44	39	33	61	31	12	6	14	28	11	41	23	132	179	121	24	91	274	121	1	201	287	16	31	16	88	56
MTIF3	80	27	34	57	20	37	43	27	13	12	1	13	2	88	42	14	35	19	20	13	18	11	18	9	35	12	10	5	12	30	25	8	24	58	44	49	18	57	45	27	1	56	98	26	55	28	95	52
GTF3A	40	11	20	47	22	10	14	19	9	8	1	9	4	42	8	10	16	14	22	4	10	15	17	7	22	5	8	4	6	6	24	10	13	17	38	14	1	10	23	14	0	20	31	36	58	22	19	41
RPL21	420	158	163	301	175	174	163	90	68	542	97	640	41	318	144	78	132	141	125	68	172	97	118	74	115	22	457	483	274	946	962	203	368	245	240	230	77	325	330	108	27	398	510	1951	1859	1444	1107	1183
USP12	8	7	6	11	11	6	6	9	4	8	0	4	1	20	12	4	5	7	3	5	2	5	1	1	11	1	4	1	2	14	22	8	7	11	6	9	0	8	9	7	1	21	10	39	12	18	64	49
GPR12	17	5	17	30	26	12	18	11	4	1	1	2	1	21	3	6	8	6	4	8	18	5	9	4	8	2	0	2	2	1	0	10	2	22	15	11	11	13	42	27	0	49	76	2	2	0	5	1
WASF3	1	1	2	0	0	0	0	0	0	0	0	0	0	0	0	0	0	1	0	1	0	0	0	0	0	0	0	1	0	1	0	1	0	0	1	0	0	0	2	0	0	2	1	0	1	0	1	0
RNF6	106	45	62	73	56	44	53	49	14	4	2	7	7	50	50	20	43	31	25	22	24	22	19	12	26	10	4	5	8	30	18	28	29	50	67	55	23	67	107	64	3	86	119	20	20	5	128	79
SHISA2	1	0	3	0	9	2	0	2	0	1	0	0	0	0	0	0	0	1	1	0	1	0	0	0	2	1	1	0	1	0	0	0	0	3	0	2	0	2	4	1	0	3	3	3	2	3	0	1
ATP8A2	0	0	0	0	0	0	0	0	0	0	0	0	0	1	0	0	0	0	0	0	0	0	0	0	0	0	0	0	0	0	0	0	0	0	0	0	0	0	0	0	0	0	0	0	0	0	0	0
NUP58	573	243	328	434	304	234	180	331	99	46	11	33	39	496	171	91	223	152	176	77	140	98	113	71	260	65	52	16	44	464	62	286	355	287	345	252	89	161	485	279	6	359	386	264	101	107	702	515
MTMR6	214	110	175	140	148	114	113	139	47	16	4	13	9	131	34	59	77	62	79	51	54	77	42	52	116	46	12	11	15	18	19	29	21	136	204	87	26	83	200	103	1	171	196	58	40	27	87	65
C1QTNF9	1	0	0	0	0	0	0	0	0	0	0	0	0	0	0	0	0	0	0	0	0	0	0	0	0	0	0	0	0	0	1	0	0	0	0	0	0	0	0	0	0	0	0	0	0	0	0	0
MICU2	11	9	5	23	13	6	7	3	1	37	1	18	4	11	3	3	4	0	4	3	4	5	2	4	4	0	10	11	5	13	13	14	17	9	8	7	0	12	11	6	2	9	16	82	175	78	28	14
ZDHHC20	45	20	15	31	27	23	11	15	13	23	1	12	0	39	13	8	7	6	7	7	14	10	19	3	16	4	4	9	4	3	1	6	7	42	24	17	11	41	48	13	1	31	33	78	36	47	24	16
SKA3	239	114	91	206	122	126	75	74	31	19	2	14	8	103	38	31	70	65	113	33	83	59	52	35	54	26	19	13	19	68	29	26	39	176	168	109	26	86	185	88	4	184	234	65	29	31	105	118
MRPL57	19	9	5	15	15	15	19	12	8	54	9	79	9	59	48	3	8	9	6	9	12	3	8	6	16	4	59	37	23	84	99	62	52	18	6	12	5	9	14	5	1	12	23	273	222	101	236	115
SAP18	304	115	112	224	124	141	121	70	61	131	34	120	202	1468	967	44	116	75	82	55	99	94	78	63	101	24	121	76	128	1391	662	1495	1022	172	183	178	60	196	237	117	24	461	830	570	423	331	2212	1816
XPO4	43	14	32	31	27	19	34	26	4	10	2	7	2	17	1	3	13	5	9	12	5	7	16	5	28	3	9	2	7	29	14	2	6	29	29	11	11	9	60	22	0	68	66	50	23	16	32	33
EEF1AKMT1	14	2	3	15	13	6	10	8	3	12	1	3	2	17	4	0	3	1	2	1	5	4	2	3	7	2	4	6	4	41	21	8	21	5	10	7	1	8	10	9	2	18	34	20	27	14	51	65
IFT88	10	5	6	11	2	1	2	2	1	0	0	0	0	1	2	0	2	2	1	3	1	1	5	0	2	0	1	0	0	1	2	0	1	6	7	1	1	5	8	2	0	6	6	1	1	1	2	0
CRYL1	8	5	3	11	4	3	0	3	2	17	1	11	0	0	2	0	4	4	2	3	3	2	2	2	4	0	4	2	0	1	0	1	1	4	1	1	2	5	4	3	0	6	5	39	66	20	3	15
GJB2	32	9	14	30	14	7	12	8	4	1	1	3	2	8	3	1	4	3	7	2	6	4	2	1	9	0	0	2	3	0	2	1	0	5	11	3	2	11	27	6	0	17	25	1	1	2	3	0
ZMYM2	227	108	150	149	112	118	145	214	29	4	1	9	11	164	48	27	55	54	65	43	32	55	51	43	94	23	8	10	23	32	24	29	34	128	130	142	28	133	336	81	2	149	201	42	30	23	93	74
ZMYM5	151	70	93	124	74	56	48	97	24	10	3	14	10	139	49	26	50	53	32	24	31	24	45	25	47	14	11	7	28	21	11	24	27	106	92	126	44	96	135	69	5	236	327	40	35	37	114	48
PSPC1	33	17	29	30	27	26	21	35	6	3	0	2	6	37	4	6	18	11	13	13	5	8	10	5	45	9	5	6	4	22	5	39	9	35	34	27	9	34	58	28	3	49	81	9	12	10	85	35
BORA	103	44	61	145	70	70	42	46	28	7	5	6	6	34	13	20	30	24	12	18	35	20	38	27	55	20	10	4	16	53	43	9	25	54	69	46	35	155	124	35	2	154	259	24	21	7	63	42
MZT1	66	36	31	56	31	29	17	17	6	21	4	8	1	23	23	7	31	22	23	10	31	6	16	3	24	4	12	10	8	96	72	11	38	50	28	38	10	33	34	20	0	55	60	61	51	40	53	29
KLF5	11	4	12	23	12	10	15	11	2	48	1	24	2	20	8	0	3	0	3	2	3	7	2	5	17	5	8	7	4	28	6	1	18	12	5	12	1	6	15	20	0	36	84	148	50	61	52	53
KLF12	3	1	0	1	2	2	0	0	1	0	0	0	1	1	0	0	0	1	0	0	0	1	1	0	1	0	0	0	0	0	2	3	0	2	1	0	2	0	1	0	0	0	6	0	0	1	2	1
TBC1D4	3	0	0	0	0	1	1	3	0	0	0	1	1	0	0	0	0	0	0	0	0	1	0	0	1	0	1	0	0	0	0	0	0	0	0	0	0	0	1	0	0	1	2	0	1	0	0	0
COMMD6	51	38	23	64	19	24	25	14	15	113	16	101	2	39	20	5	21	10	16	8	18	11	19	7	47	5	140	79	82	158	30	37	61	22	22	20	9	41	50	20	5	295	326	505	452	252	80	122
UCHL3	309	129	201	293	219	176	218	93	64	105	15	102	18	162	126	68	102	76	98	59	225	106	163	106	154	43	73	55	63	351	249	47	114	260	148	252	82	278	279	243	3	363	493	397	244	219	244	254
CLN5	134	48	80	110	73	49	46	58	26	7	3	7	2	83	28	31	49	54	56	32	46	36	39	20	54	14	8	6	10	8	11	5	12	82	105	76	34	47	160	62	0	109	154	27	39	36	26	28
FBXL3	0	1	0	0	0	0	0	0	0	0	0	1	0	0	0	0	0	0	0	0	0	0	0	0	0	0	0	0	0	0	2	0	0	0	0	0	0	0	0	0	0	0	0	0	1	0	1	0
MYCBP2	16	9	13	11	17	5	8	8	7	3	1	1	2	12	6	2	10	8	6	5	1	7	3	2	14	1	2	2	1	4	1	3	3	19	12	10	6	14	18	13	0	23	39	6	17	10	20	21
SCEL	6	1	1	2	0	0	0	1	0	2	0	2	0	1	2	1	1	0	2	0	1	1	0	0	0	0	2	0	1	0	0	0	0	3	2	1	1	1	2	0	0	3	3	13	2	29	0	0
EDNRB	0	0	0	0	0	0	0	0	0	0	0	0	0	0	0	0	0	0	0	0	0	0	0	0	0	0	0	0	0	0	0	0	0	0	0	0	0	0	0	0	0	0	0	3	1	0	0	1
RNF219	170	78	102	147	103	92	54	159	31	6	3	15	6	137	53	59	73	74	56	34	37	44	61	26	78	30	12	11	14	41	38	20	21	145	168	144	62	160	292	107	6	130	276	44	31	34	75	66
NDFIP2	0	0	1	2	2	2	1	1	0	6	0	3	0	0	0	0	0	0	0	1	0	0	0	0	1	0	0	0	0	7	0	4	2	1	1	0	0	1	2	0	0	0	3	23	4	10	12	0
SPRY2	4	0	0	1	0	0	0	1	0	0	0	0	0	0	1	0	0	0	0	0	0	0	0	0	0	0	0	0	0	0	1	0	0	1	1	0	1	2	3	1	0	0	2	0	3	0	2	0
GPC5	33	11	12	20	3	4	11	3	0	1	0	0	0	5	1	2	8	5	4	4	7	4	6	4	8	4	2	0	0	2	0	1	1	16	17	10	3	12	20	9	1	35	40	0	6	6	3	0
GPC6	0	0	2	0	3	0	0	0	0	0	0	0	0	1	0	0	0	0	1	0	0	1	2	0	0	0	0	0	0	0	0	2	0	0	2	0	0	0	1	0	0	0	0	0	30	14	0	0
TGDS	2	5	0	2	0	1	3	3	1	1	0	0	0	2	1	2	2	0	1	0	1	0	2	0	2	1	0	1	2	19	23	2	22	3	1	1	1	6	3	0	0	3	2	14	3	2	25	8
GPR180	1	0	1	2	0	2	0	1	0	1	0	1	0	0	0	0	1	2	0	0	0	1	0	0	1	0	2	0	0	11	0	2	3	2	0	0	0	0	2	3	1	4	1	7	1	3	13	12
CLDN10	195	78	75	193	62	76	66	28	21	62	1	73	5	130	20	23	57	31	44	19	79	30	52	29	58	10	56	68	26	14	12	27	16	86	99	72	26	131	115	68	4	461	651	264	100	68	12	18
DZIP1	4	9	5	10	15	9	10	10	5	0	0	3	2	13	5	4	11	6	6	0	0	9	3	2	9	2	1	0	4	2	0	2	2	12	14	20	4	3	31	11	1	44	36	1	8	2	22	8
DNAJC3	50	17	26	51	38	34	25	26	9	31	4	15	4	86	39	2	10	6	10	8	24	13	18	5	42	6	25	16	18	51	35	128	69	27	32	27	10	28	43	28	4	79	134	109	70	74	151	119
HS6ST3	1	0	2	0	0	0	1	0	0	0	0	0	0	0	0	0	1	0	0	0	0	0	0	0	0	0	0	0	0	0	0	0	0	0	2	0	1	0	0	5	0	1	2	0	3	0	0	0
MBNL2	113	25	61	96	65	33	23	73	7	3	0	1	1	78	32	13	24	13	29	9	28	25	15	12	36	10	4	1	4	9	5	9	12	65	28	40	7	58	84	39	0	93	154	9	22	18	43	32
RAP2A	26	8	9	15	17	5	8	8	5	1	0	2	1	50	11	6	4	9	4	1	5	3	5	6	7	2	2	1	3	24	4	40	17	3	14	10	1	5	39	8	0	22	20	13	12	3	47	36
IPO5	11	8	7	13	9	12	6	6	8	70	1	14	0	10	10	1	1	4	5	0	2	7	6	6	15	7	14	19	10	155	62	13	60	6	7	5	3	8	18	10	1	17	21	197	73	59	146	127
FARP1	6	4	0	1	1	1	3	3	0	2	0	0	0	1	0	1	1	0	1	0	2	0	0	0	2	0	1	0	0	1	2	1	1	2	2	2	0	2	2	0	0	5	4	1	2	0	2	0
STK24	87	27	53	64	61	39	36	27	15	10	1	11	1	46	11	12	28	13	35	18	12	22	29	19	61	12	2	3	11	18	2	14	13	61	30	46	15	49	132	40	0	87	107	32	38	14	58	44
SLC15A1	0	0	0	0	1	0	0	1	0	0	0	1	0	0	0	0	0	0	0	0	0	0	0	0	0	0	0	0	0	0	0	0	0	0	0	0	0	0	0	0	0	1	0	7	5	2	0	0
DOCK9	0	0	0	0	0	0	0	0	0	0	0	0	0	0	0	0	0	0	0	0	0	0	0	0	0	0	0	0	0	0	0	0	0	0	0	0	0	0	0	0	0	0	0	3	6	4	0	0
UBAC2	35	8	10	30	12	23	15	19	5	5	0	1	0	31	13	3	17	3	7	3	4	6	4	1	16	4	3	1	1	2	4	2	2	23	15	32	9	16	44	10	0	32	42	12	27	9	13	12
GPR183	0	0	0	0	0	0	0	0	0	0	0	0	0	0	0	0	0	0	0	0	0	0	0	0	0	0	0	0	0	0	0	0	0	0	0	0	0	0	0	0	0	0	0	0	5	3	0	0
TM9SF2	71	37	105	109	70	109	89	133	28	34	5	11	2	41	9	6	29	16	28	41	66	28	49	22	75	26	16	17	8	9	16	8	8	89	38	53	26	69	209	110	4	298	437	111	173	91	33	30
CLYBL	24	26	19	27	18	25	5	9	4	9	1	21	1	17	4	5	7	8	11	7	26	10	8	7	18	4	5	7	5	5	9	8	5	21	19	28	4	27	37	11	1	42	64	75	46	43	18	6
ZIC2	0	0	0	0	0	0	0	1	0	0	0	0	0	0	0	0	0	0	0	0	0	0	0	0	1	0	0	0	0	0	0	0	0	0	0	0	0	2	0	0	0	2	0	0	0	0	1	0
PCCA	43	16	28	47	15	26	20	32	5	9	0	6	0	15	9	3	5	5	6	10	8	14	13	11	18	6	4	2	7	4	0	2	2	22	19	16	12	28	21	27	1	44	77	32	20	21	8	9
GGACT	2	0	0	0	0	1	0	0	0	0	0	2	0	0	0	0	0	0	0	0	0	0	0	0	0	0	0	0	0	0	0	0	1	0	0	0	0	0	1	1	0	0	1	1	2	1	0	1
TMTC4	11	3	6	12	7	5	6	7	1	1	1	1	0	6	1	0	2	3	8	5	1	0	2	4	11	1	2	3	0	1	3	2	1	7	9	1	3	4	13	4	0	23	22	12	7	2	2	1
TPP2	62	35	149	98	167	169	85	194	43	4	1	4	7	59	26	14	26	24	20	39	20	25	44	46	142	44	7	6	14	117	12	101	26	31	79	51	27	56	216	85	1	210	312	27	26	17	109	23
TEX30	58	47	58	110	43	49	29	27	15	35	2	37	3	27	9	8	22	14	13	22	71	26	24	20	33	12	22	20	29	197	145	10	38	47	21	20	19	83	54	40	4	305	487	149	107	69	128	127
POGLUT2	110	85	92	150	77	83	93	83	19	27	0	19	1	33	8	22	51	35	37	28	53	46	49	42	52	19	9	11	10	7	14	8	4	94	86	71	31	102	187	50	1	242	318	72	75	39	24	21
BIVM	3	3	2	6	1	6	6	7	0	5	1	0	0	2	2	1	4	3	1	2	0	0	1	1	2	1	1	1	0	0	0	0	0	4	6	3	1	8	5	1	1	10	18	6	1	3	3	3
ERCC5	115	31	92	59	90	57	96	90	22	6	3	13	5	53	16	15	28	17	24	22	26	26	42	20	74	22	7	5	15	15	20	42	20	61	66	53	23	45	174	124	2	143	222	29	23	23	111	44
ARGLU1	391	232	283	420	268	248	200	193	84	41	11	70	40	416	197	83	167	130	138	84	191	119	107	76	319	60	57	30	61	224	96	175	141	437	324	249	111	335	467	209	5	523	633	178	243	135	320	449
FAM155A	0	0	0	0	1	0	0	0	0	0	0	0	0	0	0	0	0	0	1	0	0	0	0	0	0	0	0	0	0	0	0	0	0	0	0	0	0	0	0	0	0	0	0	0	0	0	0	0
LIG4	29	13	34	35	35	35	31	39	13	3	1	4	0	6	4	9	10	4	5	9	9	12	14	8	33	10	2	3	8	22	47	1	13	28	20	25	14	62	83	14	0	73	114	11	6	11	36	45
ABHD13	14	2	2	10	4	5	4	2	2	8	1	2	1	17	6	1	5	2	3	1	5	5	1	0	3	0	10	2	12	44	20	41	40	4	3	1	1	5	8	4	2	9	7	39	22	36	188	215
COL4A1	2	0	6	3	3	1	8	0	1	0	0	0	2	5	4	0	3	1	2	1	0	3	1	2	1	0	0	0	0	0	0	0	2	0	8	2	2	2	1	2	0	0	3	4	16	4	1	1
RAB20	2	1	2	0	0	1	0	0	0	3	0	5	0	2	2	1	1	0	1	1	0	0	0	0	0	0	1	1	0	5	5	1	2	5	0	1	0	1	0	0	0	2	2	17	35	7	0	2
CARS2	7	4	8	4	3	4	4	1	2	2	0	3	0	7	2	0	6	1	0	1	3	0	3	2	6	1	1	0	0	2	1	0	0	6	3	4	3	7	6	5	0	2	3	1	15	2	1	1
ING1	1	0	4	3	2	3	0	0	1	1	1	0	3	12	19	0	2	2	1	0	1	0	0	1	1	0	3	0	6	20	3	82	21	6	1	2	0	2	3	1	1	1	3	7	19	3	25	30
ANKRD10	9	4	1	7	3	1	4	4	2	3	1	0	0	10	3	0	3	2	4	3	2	1	3	2	4	1	5	1	2	4	3	12	4	11	6	3	2	13	10	1	1	6	10	7	24	8	7	11
ARHGEF7	0	0	0	0	0	0	0	0	0	0	0	0	0	0	0	0	0	0	0	0	0	0	0	0	0	0	0	0	0	0	0	0	0	0	0	0	0	0	0	0	0	0	0	2	3	1	0	0
TUBGCP3	114	37	47	70	73	50	50	39	18	10	3	13	8	68	20	16	37	35	38	31	33	27	28	25	47	15	16	7	15	19	6	22	9	52	74	68	24	54	122	40	4	76	120	25	32	20	48	38
PCID2	137	55	94	206	144	89	112	33	29	51	3	37	6	81	22	22	56	42	56	19	74	61	81	43	87	29	36	23	23	66	30	28	27	97	82	69	21	82	121	105	2	136	160	200	184	72	97	96
LAMP1	83	32	35	48	47	26	23	12	12	5	0	9	1	31	18	2	16	22	7	19	14	23	22	9	16	6	5	4	4	4	4	6	4	45	62	35	5	27	78	33	0	73	137	14	99	27	25	18
GRTP1	4	2	4	3	1	4	1	1	1	8	0	10	1	1	1	0	3	3	2	1	3	2	0	0	0	0	6	0	0	4	0	2	1	6	2	0	1	2	2	4	0	4	4	33	36	12	6	3
ADPRHL1	0	0	1	1	0	0	0	0	0	0	0	0	0	0	0	1	0	0	0	0	0	0	0	0	0	0	0	0	0	0	0	0	0	0	0	0	0	0	0	0	0	0	0	1	0	10	0	0
TMCO3	91	21	53	69	66	29	38	48	12	5	1	3	3	49	15	7	20	23	29	27	40	11	11	11	48	13	2	3	11	6	2	5	4	45	66	44	13	28	156	35	1	106	183	10	31	7	27	14
TFDP1	46	20	41	39	29	15	24	9	6	8	1	6	0	12	14	4	13	12	9	10	4	7	16	4	36	4	3	4	2	2	0	0	1	42	11	11	7	23	27	22	0	31	38	16	22	12	8	15
RASA3	3	0	1	3	0	0	0	0	0	1	0	2	0	2	2	1	1	0	0	0	0	0	0	0	0	0	4	0	0	3	7	0	0	0	2	0	0	0	1	0	0	0	1	12	4	1	3	1
CDC16	59	21	27	45	22	27	16	12	4	26	1	16	1	29	12	12	19	13	18	6	12	8	12	7	23	6	9	5	6	46	12	9	14	27	18	15	3	29	54	20	0	26	50	95	43	29	48	72
CHAMP1	288	98	87	197	167	97	86	178	21	7	3	8	7	152	66	26	57	61	63	28	109	29	25	33	53	19	14	4	20	25	18	42	15	146	172	105	23	96	363	65	1	150	227	18	39	24	138	68
TMX4	64	26	46	65	48	42	33	27	15	5	3	3	0	43	12	14	23	20	18	16	26	15	13	18	22	9	6	6	5	53	5	6	10	74	32	39	13	50	71	42	0	50	61	23	40	9	48	23
PLCB1	2	1	0	0	2	1	1	0	0	0	0	0	0	1	1	0	0	1	0	0	0	0	0	0	0	0	0	0	0	0	2	0	2	0	0	0	0	2	0	0	0	3	0	0	4	1	0	0
PAK5	73	35	55	60	60	63	30	47	23	2	2	3	8	69	31	25	48	33	29	16	21	25	25	15	45	9	7	0	15	23	9	19	17	60	54	56	29	55	92	45	1	101	112	4	11	7	58	38
SNAP25	38	16	17	25	7	25	7	11	0	8	9	21	2	29	33	0	13	13	7	4	16	13	8	10	17	6	48	15	13	133	80	23	81	16	28	35	8	22	27	11	1	40	60	134	173	39	110	198
MKKS	26	11	15	30	11	24	15	17	15	89	16	107	4	18	10	6	7	5	4	10	12	11	10	5	30	3	76	43	50	127	192	2	20	20	17	23	9	18	33	15	2	41	71	251	258	158	66	131
SLX4IP	11	0	7	9	3	6	8	5	0	1	1	1	0	9	1	4	3	2	0	2	0	4	2	1	3	0	1	0	3	5	4	3	1	10	10	10	0	7	18	4	0	8	8	3	5	2	11	9
JAG1	141	51	70	74	175	117	125	175	21	1	3	5	6	59	23	16	31	46	46	32	33	36	52	29	105	16	6	6	13	12	12	9	8	110	103	59	23	82	376	83	1	160	202	10	25	16	68	35
ISM1	0	0	0	0	0	1	0	0	0	0	0	0	0	0	0	0	0	0	0	0	0	0	0	0	0	0	0	0	0	1	0	0	0	0	0	0	0	0	0	0	0	0	0	2	0	0	0	0
TASP1	13	4	10	9	6	10	8	5	2	2	0	6	0	10	2	2	2	3	2	3	1	0	2	2	8	1	3	2	5	17	9	5	2	7	7	6	4	14	20	3	1	10	34	24	10	5	20	16
ESF1	182	124	170	249	184	184	152	240	63	27	12	36	13	90	26	35	64	44	36	64	100	82	124	65	173	59	49	21	81	192	152	50	58	102	118	152	104	405	343	153	8	472	607	134	109	115	264	287
NDUFAF5	4	2	1	3	3	1	2	1	0	7	0	1	1	17	4	0	1	1	1	0	3	2	0	2	2	0	2	0	2	22	33	2	20	6	1	2	2	3	7	6	0	9	3	22	26	6	74	48
MACROD2	95	58	45	94	56	48	36	42	16	1	0	5	6	73	25	15	32	29	37	27	29	17	20	17	37	9	10	3	11	15	12	41	30	78	79	63	11	65	94	34	4	108	175	18	20	15	76	34
FLRT3	0	0	0	0	0	0	0	0	0	1	0	3	0	0	0	0	0	0	0	0	0	0	0	0	0	0	0	1	0	1	0	0	0	0	0	0	0	0	1	0	0	0	0	4	1	2	0	0
SNRPB2	207	90	93	210	145	180	119	108	39	59	10	52	27	242	96	32	104	60	36	70	142	74	77	49	87	19	52	60	67	237	223	118	143	110	134	127	66	322	227	102	9	621	1000	295	201	163	632	322
OTOR	2	0	0	1	2	0	0	2	0	0	0	0	0	0	0	0	0	0	0	0	0	0	1	0	0	0	0	0	0	0	0	0	0	0	0	0	0	0	0	0	0	2	2	0	0	0	0	1
NANP	10	3	7	10	4	10	5	9	1	2	0	1	0	22	3	0	3	3	2	6	4	2	0	4	5	0	3	0	3	56	37	11	21	9	9	5	4	23	13	8	0	15	34	7	13	1	28	61
CCDC3	36	13	17	19	19	19	21	7	8	1	0	3	5	43	11	3	28	15	18	6	7	12	19	8	51	6	2	3	0	3	3	3	0	41	37	30	10	19	58	60	2	39	88	2	11	4	9	6
NUDT5	21	8	3	12	8	6	9	3	3	43	2	27	1	13	2	0	2	3	1	1	2	3	5	5	9	0	22	17	10	39	59	5	25	6	9	9	3	7	10	8	1	30	59	105	83	53	25	57
CDC123	154	78	67	147	65	60	44	52	19	46	2	22	2	107	39	29	44	41	35	20	47	33	51	31	82	20	23	12	20	82	105	25	36	84	76	76	36	100	95	51	0	154	259	113	126	68	168	123
SEC61A2	446	135	264	375	262	211	126	169	66	18	2	11	13	168	68	58	172	76	90	71	111	108	109	80	230	44	9	11	30	31	22	34	33	287	220	177	67	151	387	160	5	386	508	80	73	54	82	53
DHTKD1	14	5	10	14	10	9	6	7	1	6	1	3	0	7	0	0	5	2	3	0	4	4	2	1	7	1	0	2	0	0	2	3	0	10	10	0	0	8	20	5	0	12	17	21	16	9	9	5
PROSER2	0	0	0	0	1	0	0	0	0	0	0	0	0	0	2	0	0	1	0	0	0	0	0	0	0	0	0	0	0	0	0	0	0	0	0	0	1	0	1	0	0	0	1	1	0	1	0	0
ECHDC3	0	0	0	0	0	0	0	0	0	0	0	0	0	1	1	0	0	0	3	0	0	0	0	0	0	0	0	0	0	0	0	0	2	0	0	0	0	0	0	0	0	0	0	5	13	2	2	0
USP6NL	0	0	1	0	1	0	0	1	0	6	0	0	0	0	0	0	0	1	0	0	0	0	1	0	0	0	6	4	0	0	0	0	0	1	1	1	0	1	2	0	0	1	0	40	16	7	1	0
CELF2	131	39	69	84	100	58	51	63	24	5	1	5	4	88	49	23	32	38	36	15	58	33	32	33	57	19	5	3	7	19	14	21	23	89	106	67	23	86	155	60	1	100	151	11	12	4	46	43
GATA3	0	0	0	0	1	0	0	1	0	4	1	1	0	2	0	0	0	0	0	0	0	0	0	0	0	0	3	0	1	1	0	0	1	0	0	0	0	0	0	0	0	0	1	35	11	6	1	1
KIN	390	182	176	261	301	218	147	260	69	29	2	32	25	350	131	126	115	98	75	95	100	138	103	75	157	44	33	19	63	126	160	65	96	272	277	257	98	406	445	157	7	429	653	106	90	83	366	187
ATP5F1C	398	129	107	249	123	102	122	52	40	424	40	400	32	208	163	55	95	45	82	33	111	74	95	40	106	29	181	211	72	430	342	85	264	180	181	128	53	188	183	136	9	292	444	1372	965	787	552	441
ITIH5	1	0	1	1	1	0	0	0	0	0	0	0	0	7	8	0	1	3	1	3	0	0	1	0	2	1	1	0	0	1	1	8	2	1	1	0	0	1	0	0	0	1	1	1	8	3	6	6
SFMBT2	0	0	0	0	1	0	0	0	0	0	0	0	1	8	0	0	0	0	0	0	0	0	0	0	0	0	1	0	1	2	8	4	8	0	0	0	1	0	0	0	0	0	0	10	3	2	29	21
PRKCQ	1	0	1	2	0	0	3	0	0	0	0	0	0	1	0	1	2	0	0	0	0	1	1	0	0	0	2	0	1	0	2	0	0	0	2	0	1	0	4	2	0	0	3	4	5	0	0	0
PFKFB3	2	0	0	1	0	1	2	4	0	1	0	0	0	1	0	0	0	0	0	0	0	0	0	0	2	0	1	0	0	1	0	0	0	1	1	0	0	0	0	0	0	0	0	7	16	4	1	3
RBM17	249	141	163	304	159	125	101	75	48	24	4	23	13	179	63	38	65	43	49	83	153	71	62	49	109	33	25	16	34	88	56	21	46	195	133	105	75	218	265	146	6	249	367	93	144	52	152	119
IL2RA	0	0	0	0	0	0	0	0	0	0	0	0	0	0	0	0	0	0	0	0	0	0	0	0	0	0	0	0	0	0	0	0	0	0	1	0	0	0	0	0	0	0	0	0	0	0	0	0
FBH1	18	5	0	16	24	0	1	20	4	1	0	4	0	0	10	1	1	0	2	5	1	3	0	0	3	0	1	0	3	0	1	0	1	4	0	2	1	2	4	7	0	3	45	12	11	6	4	0
ANKRD26	9	2	0	4	2	5	4	6	3	1	0	4	0	1	0	0	4	3	0	2	0	2	0	3	6	0	2	2	0	7	9	2	4	2	2	6	1	10	4	6	1	7	8	9	4	2	11	27
YME1L1	161	78	73	96	73	46	44	44	18	25	4	22	12	120	72	24	39	44	40	27	39	31	18	15	52	12	21	20	30	216	48	46	51	88	119	60	22	60	129	49	6	70	107	82	67	73	310	150
MASTL	324	115	250	337	338	287	215	371	57	7	4	13	12	172	67	64	134	98	98	83	107	106	76	62	137	40	14	13	32	56	27	42	46	225	170	280	66	180	534	168	5	499	604	27	33	40	204	79
ACBD5	11	8	15	8	11	4	2	13	0	5	1	1	3	14	7	3	1	3	8	1	5	1	2	0	10	2	1	1	2	21	6	7	9	7	4	9	2	7	16	3	0	18	25	10	6	6	39	12
ABI1	658	231	319	427	402	283	212	293	112	49	12	46	76	565	245	149	223	218	235	134	154	166	134	124	273	76	50	26	56	320	138	312	373	419	424	292	127	285	611	300	6	561	870	201	113	75	660	374
PDSS1	48	13	19	54	25	23	15	30	2	16	1	8	2	28	6	8	7	7	17	7	19	7	11	14	15	5	8	9	7	23	14	6	14	24	24	22	5	17	53	23	1	31	51	47	24	27	30	21
APBB1IP	43	13	18	28	19	20	13	28	4	1	0	1	1	11	11	3	9	5	5	4	7	3	6	3	8	3	0	1	2	1	0	3	1	19	23	16	1	21	38	11	1	63	71	1	4	3	12	5
CCNY	4	3	1	0	2	3	2	1	2	2	0	0	0	2	5	0	2	3	3	0	1	0	0	1	2	1	1	1	0	2	1	0	1	0	3	6	0	2	1	2	0	4	0	5	4	3	3	1
CREM	5	4	6	6	5	7	4	8	1	4	0	3	0	1	1	1	2	3	3	5	3	3	1	2	7	1	1	1	5	1	2	1	1	2	5	5	1	4	6	7	0	16	30	4	1	6	3	6
CUL2	11	4	10	12	10	7	10	6	1	15	1	11	9	18	5	5	1	6	8	0	2	5	3	3	9	1	6	10	10	140	103	13	67	7	8	5	2	8	17	8	1	18	18	73	45	27	224	167
NRP1	0	0	0	0	0	0	0	0	0	0	0	0	0	0	0	0	0	0	0	0	0	0	0	0	0	0	0	0	0	0	0	0	0	0	0	0	0	0	0	0	0	0	0	1	1	0	0	0
ITGB1	172	115	186	255	175	197	245	354	80	43	9	32	13	116	28	48	97	50	65	111	102	82	134	71	269	56	56	44	70	28	42	22	13	203	106	116	81	321	297	209	7	696	724	303	347	281	63	48
PLXDC2	13	4	5	8	14	6	6	2	2	0	0	0	0	14	1	0	5	4	8	1	4	3	5	4	8	6	2	0	1	0	1	0	3	6	19	6	5	6	27	12	1	13	24	4	67	11	2	2
COMMD3	56	16	13	43	17	27	13	3	4	27	1	26	0	13	5	8	18	9	9	7	28	11	12	9	22	4	25	21	9	13	31	7	3	29	27	22	8	49	27	21	1	49	58	97	67	45	41	10
BMI1	1	1	0	0	0	0	0	0	0	1	0	1	1	1	1	0	0	0	1	0	1	0	0	0	0	0	0	0	1	4	5	0	2	0	0	0	1	0	0	0	0	0	0	5	4	3	27	15
SPAG6	19	10	11	41	8	7	15	12	6	0	0	0	2	14	1	3	11	8	6	4	13	8	13	6	12	1	3	1	0	7	4	5	4	27	43	6	4	17	20	11	0	25	56	6	6	7	7	5
PIP4K2A	14	6	1	12	3	7	7	0	3	11	1	9	1	3	8	1	5	3	1	1	5	6	1	0	3	0	7	2	1	2	6	0	3	2	7	2	1	7	5	8	0	8	9	35	36	19	11	8
ARMC3	1	0	0	0	0	0	0	1	0	0	0	0	0	0	0	0	0	0	1	0	0	0	0	0	0	0	0	0	0	0	0	0	0	0	0	0	0	0	0	0	0	0	0	0	2	0	1	0
MSRB2	3	0	1	4	3	2	2	1	2	0	0	0	0	1	2	2	6	1	0	0	1	1	0	1	0	0	1	0	0	1	0	0	0	0	1	4	1	2	6	3	0	1	7	2	4	7	0	0
ENKUR	3	1	6	2	1	3	5	3	0	2	0	1	0	0	1	1	3	1	2	0	2	1	2	0	2	1	1	1	1	2	0	0	0	4	2	2	1	3	2	5	0	8	11	3	1	0	5	1
GPR158	10	2	7	5	10	7	8	5	2	0	0	1	0	5	4	0	5	2	4	0	0	3	1	0	6	3	1	0	0	1	0	2	1	2	4	3	0	5	17	6	0	5	12	1	0	1	7	6
OPTN	219	92	96	141	133	126	78	122	40	38	9	32	13	153	113	42	69	60	53	33	50	51	61	33	150	26	31	18	24	46	24	34	33	161	148	180	50	147	256	109	5	252	357	230	136	88	146	80
PHYH	59	31	28	65	15	27	9	26	4	4	0	4	2	28	22	10	17	13	15	8	25	9	15	8	16	6	4	8	8	27	26	7	11	26	34	36	8	45	51	39	1	42	70	26	22	13	37	26
SEPHS1	13	6	18	30	13	24	9	4	5	13	1	3	1	14	6	2	4	5	3	8	15	6	6	6	22	3	11	9	7	139	81	11	45	14	12	8	9	25	18	11	0	9	46	35	38	13	165	176
BEND7	1	2	3	4	2	1	2	0	0	0	0	0	0	6	1	0	3	0	1	0	2	0	0	0	0	1	1	0	1	0	0	2	0	0	5	5	0	1	9	2	0	2	9	0	1	1	4	4
PRPF18	446	180	220	264	254	212	155	220	71	7	14	21	66	531	241	119	164	137	167	101	124	98	109	77	223	36	24	14	37	135	121	90	175	343	355	290	103	438	477	157	10	268	437	65	58	67	422	262
FAM107B	268	84	146	207	128	151	89	114	27	4	4	13	16	134	46	44	83	97	77	56	63	38	34	48	96	35	10	8	14	17	25	24	13	147	174	95	44	68	246	85	0	220	265	15	21	27	153	36
HSPA14	240	119	114	193	143	93	87	102	36	31	7	22	13	133	74	40	71	55	70	41	47	51	47	30	84	27	33	25	32	106	27	57	72	136	138	117	44	164	177	90	2	249	305	122	121	81	152	164
CDNF	2	0	0	1	1	1	1	1	0	0	1	4	0	0	0	0	0	1	0	0	0	1	0	0	0	1	4	1	0	1	1	0	0	0	2	0	0	1	1	0	0	0	1	10	6	2	2	2
SUV39H2	200	59	99	192	96	94	72	80	21	11	2	7	5	179	57	38	79	80	66	36	63	52	49	39	78	18	15	5	17	17	10	13	24	138	110	136	40	201	198	97	3	138	192	10	20	23	63	27
DCLRE1C	52	23	36	46	47	61	48	70	24	6	2	10	3	25	13	18	19	16	11	12	22	17	28	23	62	17	6	4	6	16	19	7	11	79	18	32	18	83	88	36	2	134	159	59	17	16	36	23
MEIG1	0	0	0	1	1	0	0	0	0	0	0	0	0	0	0	0	0	0	0	0	0	0	0	0	0	0	0	0	0	0	0	0	0	0	0	0	0	0	0	0	0	0	0	1	0	0	0	0
ACBD7	13	1	5	8	1	3	3	1	0	1	0	1	1	7	1	1	2	1	3	1	1	1	1	0	2	1	2	2	0	2	3	2	1	5	5	5	3	5	3	4	0	3	12	8	11	6	9	10
RPP38	17	4	24	31	18	21	11	24	6	2	0	6	2	39	17	6	12	6	3	7	9	4	7	5	28	3	9	6	8	83	44	7	38	10	11	24	12	24	29	17	0	30	52	21	21	11	105	97
NMT2	137	80	67	108	106	85	81	102	23	13	7	16	89	198	263	34	52	46	45	29	38	33	40	32	88	16	8	4	13	41	48	275	57	97	85	71	25	87	152	75	5	149	176	39	37	29	252	110
FAM171A1	4	1	3	2	1	0	2	4	1	0	0	0	0	0	0	0	0	0	0	0	0	0	0	0	0	0	0	0	0	0	0	0	0	3	1	0	1	0	2	1	0	1	0	2	10	4	0	2
MINDY3	289	164	176	462	280	195	162	141	74	29	10	44	17	202	75	71	128	91	110	93	176	144	127	84	205	70	42	25	55	257	109	85	172	202	307	134	87	309	386	217	10	489	666	131	113	98	305	244
PTER	1	0	1	1	1	1	1	0	0	6	0	5	1	4	11	0	0	1	0	0	0	0	0	0	2	0	5	5	0	3	7	1	3	0	1	2	0	0	0	0	1	2	1	31	24	10	20	10
C1QL3	0	0	0	0	0	0	0	0	0	0	0	0	0	0	0	0	0	0	0	0	0	0	0	0	0	0	0	0	0	0	0	0	0	0	0	0	0	0	0	1	0	0	0	0	0	0	0	0
RSU1	975	410	367	752	425	348	252	396	128	59	14	58	72	574	361	233	346	227	253	158	364	260	246	134	278	74	63	47	91	60	63	263	188	589	592	736	195	707	720	330	14	1729	2090	199	177	150	295	236
TRDMT1	3	3	23	31	27	27	10	22	11	8	3	7	1	2	1	2	2	2	1	8	13	6	12	5	11	5	8	5	6	5	13	4	7	4	2	1	6	43	31	20	1	67	82	41	32	16	15	29
VIM	9	2	1	5	0	31	10	5	1	4	0	2	1	8	9	0	1	0	3	1	0	1	1	2	2	1	3	5	11	7	6	2	0	6	6	3	0	1	5	2	3	1	6	8	926	220	16	9
ST8SIA6	0	0	0	0	0	0	0	0	0	0	0	0	0	0	0	0	0	0	0	0	0	0	0	0	0	0	0	0	0	0	0	0	0	0	0	0	0	0	0	0	0	0	0	0	1	0	0	0
STAM	107	42	60	104	79	49	58	112	23	3	3	2	5	51	16	12	12	11	14	13	21	23	26	23	32	8	12	6	8	15	21	27	10	62	30	33	18	54	109	35	3	75	122	28	11	18	45	32
SLC39A12	13	0	2	5	3	2	1	1	0	0	0	0	0	4	0	1	1	2	4	1	1	1	0	1	0	1	0	0	1	0	0	0	1	4	3	5	1	3	4	2	0	7	4	0	0	2	0	1
NSUN6	20	8	11	28	10	16	9	10	3	6	3	5	0	11	7	1	2	4	6	3	8	10	11	8	17	4	10	6	8	7	5	3	2	7	12	9	9	19	27	14	0	66	70	22	11	14	13	13
EPC1	227	123	156	170	182	152	103	179	33	7	4	9	15	177	58	31	64	70	66	50	45	49	57	50	98	28	18	7	29	26	18	17	23	162	133	92	35	122	340	65	5	265	350	36	46	34	94	67
KIF5B	100	55	96	56	76	89	81	75	35	41	3	33	4	75	46	20	28	23	19	38	24	36	38	20	104	24	28	9	24	75	43	37	33	124	67	55	23	90	206	90	1	220	268	112	89	93	117	84
ARHGAP12	125	55	68	49	76	68	51	62	35	3	3	8	14	145	58	43	51	61	43	30	17	29	33	28	95	26	9	1	11	12	17	32	20	103	118	83	24	90	174	55	5	172	198	18	29	14	152	45
ZEB1	21	10	10	16	14	5	10	13	3	0	1	2	2	11	3	5	10	4	6	3	5	7	9	2	0	2	0	1	4	1	4	4	5	18	10	17	5	16	40	17	0	20	29	4	12	7	10	6
ZNF438	58	12	19	28	23	17	15	27	8	0	0	0	1	15	6	5	13	13	5	6	7	8	8	10	15	5	3	3	1	5	9	4	2	22	24	16	7	33	52	24	0	53	79	8	14	7	6	8
SVIL	14	4	9	6	16	6	14	7	3	0	1	0	2	13	1	6	8	7	7	6	4	6	4	5	5	2	0	1	2	8	4	16	7	17	12	10	4	4	24	5	0	13	14	2	3	4	20	13
JCAD	20	4	5	10	17	4	5	19	1	0	0	1	0	17	6	2	6	8	3	0	6	2	1	1	8	0	0	0	2	28	11	10	11	6	8	11	4	6	18	6	0	5	14	7	7	0	45	38
MAP3K8	2	0	3	0	0	1	2	1	1	2	0	0	0	1	4	1	0	1	0	0	1	0	0	2	0	2	4	2	1	24	26	1	5	2	1	0	0	1	1	0	0	2	2	8	10	3	27	27
BAMBI	12	8	11	12	8	9	9	2	3	6	5	6	13	43	38	3	3	2	4	4	2	3	5	5	9	2	6	3	17	119	111	89	86	6	6	11	3	2	20	4	1	8	14	25	75	19	432	252
MPP7	560	220	206	422	352	196	198	263	68	12	11	27	21	363	151	120	217	215	181	141	159	136	142	91	202	43	26	27	60	45	50	118	64	315	306	304	109	303	446	281	10	631	1320	51	72	49	309	132
ARMC4	0	0	0	2	0	0	0	1	0	0	0	0	0	0	0	0	0	0	0	0	0	0	0	0	0	0	0	0	0	0	0	1	1	0	0	0	0	0	0	0	0	0	1	0	0	0	0	0
MKX	0	0	0	0	0	0	0	0	0	0	0	0	0	0	0	0	0	0	0	0	0	0	0	0	0	0	0	0	0	0	0	1	0	0	0	0	0	0	0	0	0	0	1	1	9	8	1	2
RAB18	422	198	209	325	254	141	109	117	69	94	18	64	39	253	146	87	172	119	92	82	126	82	95	61	147	33	60	59	69	756	843	223	297	232	245	224	109	206	298	190	8	194	383	331	284	249	1260	1399
PCSK2	0	0	0	1	0	0	0	0	0	0	0	0	0	0	2	0	0	0	1	0	0	0	0	0	0	0	0	0	0	1	0	4	0	0	0	0	0	0	1	0	0	0	0	0	0	0	3	1
LOC515755	0	3	0	0	1	2	2	2	0	0	0	0	0	0	0	0	0	1	1	0	0	1	0	0	0	0	0	0	0	0	0	0	0	0	0	2	0	0	3	1	0	2	5	1	0	0	0	0
BFSP1	0	0	0	0	0	0	0	0	0	0	0	1	0	0	0	0	0	0	0	0	1	0	0	0	0	0	0	0	0	0	0	0	0	0	0	0	0	0	0	0	0	0	0	0	3	1	3	0
DSTN	2516	1409	1426	2514	1671	1607	1518	627	824	1326	248	1272	128	1642	504	605	1212	992	1117	794	1153	990	1437	1018	1433	283	821	628	449	181	266	305	294	2017	1924	1909	746	2093	2046	1575	65	2839	3485	4293	3831	3148	832	508
BANF2	0	0	0	0	0	0	0	1	0	0	0	0	0	0	0	0	0	0	0	0	0	0	0	0	0	0	0	0	0	0	0	0	0	0	0	0	0	0	0	0	0	0	0	0	0	0	0	0
SNX5	53	24	24	57	33	30	32	24	12	34	7	32	7	74	26	10	20	16	27	8	22	20	11	15	37	11	28	16	12	158	71	54	54	54	65	49	11	48	64	29	1	62	71	182	106	67	279	234
MGME1	9	7	3	7	4	1	3	5	2	1	0	3	0	10	3	1	3	3	3	1	1	0	0	2	2	1	0	1	1	5	7	0	3	8	9	5	1	3	8	2	0	4	10	7	2	5	7	2
OVOL2	0	0	0	0	0	0	0	0	0	3	0	0	0	0	0	0	0	0	0	0	1	0	0	0	0	0	0	1	0	7	2	0	1	0	0	1	0	0	1	0	0	0	1	10	21	1	3	10
KAT14	4	1	1	1	0	0	1	0	2	0	0	3	0	6	0	0	0	0	0	1	0	2	0	1	0	0	1	0	1	6	4	1	3	0	3	2	1	0	3	0	0	2	0	4	3	8	16	18
ZNF133	14	2	3	14	8	7	0	6	0	0	1	0	0	6	2	3	2	3	2	1	5	1	3	2	10	2	0	0	1	1	0	2	0	8	3	2	4	4	9	6	0	6	19	2	3	4	6	1
DZANK1	1	0	0	0	2	0	1	0	0	0	1	2	0	3	4	0	0	1	1	1	0	0	0	0	0	0	0	0	1	2	2	4	0	1	0	1	1	0	2	0	0	0	2	7	13	6	3	7
POLR3F	3	0	1	5	5	5	3	3	1	10	1	8	2	10	15	2	0	0	1	2	4	1	1	2	4	3	7	1	5	117	86	15	42	4	2	1	0	4	9	0	0	9	13	45	29	25	84	105
RBBP9	0	1	3	1	1	0	1	0	0	6	1	3	0	2	1	1	1	0	0	0	0	0	0	0	0	0	3	8	1	0	0	0	0	1	1	1	1	4	1	1	0	0	5	19	15	22	3	2
SEC23B	137	84	138	169	180	109	107	126	41	23	3	17	5	62	28	30	63	58	55	45	50	44	45	47	93	24	8	14	15	63	49	8	20	93	119	92	41	133	336	113	0	203	301	74	45	38	99	66
DTD1	21	9	6	18	15	13	14	7	4	39	2	29	0	2	4	3	5	2	2	2	6	4	4	3	15	2	13	18	8	9	5	4	6	12	9	9	2	12	13	18	1	44	67	134	133	97	12	5
SCP2D1	0	0	0	0	0	0	0	0	0	0	0	0	0	0	0	0	0	0	0	0	0	0	0	0	0	0	0	0	0	0	0	0	0	0	0	0	0	0	0	0	0	0	0	0	0	0	1	0
RIN2	0	1	0	1	0	0	1	0	0	0	0	1	0	0	0	0	0	0	0	0	0	0	0	0	0	0	0	0	0	0	0	0	0	0	0	0	0	0	0	0	0	0	0	1	4	2	0	0
NAA20	747	525	630	1077	724	555	707	164	230	134	19	124	40	715	238	200	328	253	329	192	647	402	509	408	898	129	119	87	160	292	317	135	156	609	769	374	206	1098	864	690	17	1372	2048	366	389	253	408	412
CRNKL1	525	249	274	314	316	252	201	252	97	22	14	21	32	365	161	116	187	151	118	121	97	108	115	103	291	53	42	18	57	46	48	83	51	271	314	265	103	225	479	218	4	532	521	77	82	44	315	154
INSM1	4	2	1	0	2	1	2	0	0	0	0	0	0	2	0	0	1	1	0	1	0	0	0	0	5	0	0	0	0	0	0	1	0	0	2	0	0	1	6	2	0	0	0	0	0	0	6	1
KIZ	173	72	66	144	86	90	72	92	31	10	2	7	13	88	65	40	74	57	39	42	40	45	45	34	87	21	12	4	17	21	27	31	22	109	125	107	40	128	178	78	1	168	229	19	9	17	87	66
XRN2	313	115	257	327	252	215	198	398	70	32	8	28	12	148	63	70	99	56	85	85	102	92	100	84	198	50	42	22	31	154	114	39	71	183	183	171	89	245	482	200	3	572	629	145	97	86	255	269
NKX2-2	0	1	0	0	0	0	1	0	0	0	0	0	0	2	1	0	0	1	3	0	1	0	0	0	0	0	0	0	0	0	0	1	0	0	3	2	0	0	2	0	0	3	2	1	0	0	0	0
THBD	0	0	0	0	0	0	0	0	0	0	0	0	0	0	0	0	0	0	0	0	0	0	0	0	0	0	0	0	0	0	0	0	0	0	0	0	0	0	0	0	0	0	0	0	1	0	0	0
NXT1	70	33	61	113	53	51	103	10	22	28	8	33	3	24	20	12	33	29	37	23	87	38	46	28	123	17	29	17	20	57	43	15	41	84	44	37	26	86	90	52	1	61	75	121	223	82	111	90
NAPB	8	1	10	5	5	2	1	4	2	4	0	1	0	8	8	0	4	3	1	2	3	0	0	3	3	0	1	3	0	7	4	1	1	4	8	4	1	5	11	7	0	13	7	8	4	5	6	5
CST11	0	0	0	0	0	0	0	0	0	0	0	0	0	0	0	0	0	0	0	0	0	0	0	0	0	0	0	0	0	0	0	0	0	0	0	0	0	0	1	0	0	0	1	0	0	0	0	0
LOC505033	0	0	0	0	0	0	0	0	0	0	0	1	0	0	0	0	0	0	0	0	0	0	0	0	0	0	0	0	0	0	0	0	0	0	0	0	0	0	0	0	0	0	0	0	9	2	0	0
CST3	48	11	53	62	29	65	80	17	41	42	7	46	56	303	95	2	8	10	13	7	28	17	30	37	89	11	57	22	32	23	20	193	97	55	18	20	8	43	54	71	1	190	322	249	334	186	53	83
SYNDIG1	0	0	0	0	0	0	0	0	0	0	0	2	0	0	0	0	0	0	0	0	0	0	0	0	0	0	0	0	0	1	0	0	0	0	0	0	0	0	0	0	0	0	0	2	1	1	0	0
APMAP	4	1	12	4	7	0	3	1	0	6	0	2	0	1	2	1	0	1	0	2	1	0	5	1	8	0	2	5	0	11	16	0	8	8	11	9	0	2	17	4	0	15	6	33	21	13	1	9
ACSS1	0	0	0	1	1	1	2	2	0	10	0	13	2	14	9	1	0	1	0	0	0	0	1	3	1	0	2	1	2	25	8	7	8	1	3	0	0	2	1	1	0	1	5	21	54	7	56	24
VSX1	2	2	1	2	7	5	1	0	2	0	0	0	0	4	12	1	0	3	1	0	3	3	2	1	3	0	1	0	0	3	0	10	8	2	5	1	2	3	16	2	1	5	22	1	2	1	18	5
ENTPD6	194	57	95	103	85	36	61	52	14	5	4	11	5	98	45	21	52	59	45	19	15	11	26	19	56	10	8	3	9	12	5	11	12	54	120	86	11	43	235	47	0	63	86	14	33	30	52	38
PYGB	60	20	25	26	79	26	40	21	10	1	1	0	1	62	13	3	20	26	28	7	6	9	18	7	36	1	5	3	3	3	6	9	1	37	47	44	6	20	99	39	0	66	67	4	10	4	64	8
ABHD12	88	26	39	46	28	24	22	17	9	96	1	36	0	42	13	10	38	16	37	12	14	15	16	15	21	4	14	12	9	3	3	3	2	36	33	18	6	23	54	43	2	36	86	284	159	98	11	7
ANKRD16	8	1	7	10	4	6	3	6	3	1	0	4	1	1	0	0	3	2	0	3	2	3	0	3	6	1	1	1	1	3	2	0	3	8	5	10	2	3	14	6	0	4	25	11	19	12	1	2
GDI2	683	259	257	514	355	205	232	377	101	65	8	40	28	397	191	116	187	173	260	111	186	148	126	89	214	53	31	26	45	167	78	139	115	385	519	303	103	228	693	291	9	399	703	199	118	127	351	233
ASB13	0	0	0	0	2	1	1	2	0	2	0	1	0	0	0	0	0	0	0	2	0	0	0	0	0	0	1	0	0	1	1	0	0	0	0	0	0	0	0	2	0	3	3	23	16	5	0	1
CALML5	4	2	0	1	0	1	2	0	1	62	5	14	0	3	0	0	1	2	1	0	2	4	0	1	0	0	49	15	12	3	5	1	2	1	1	0	1	4	2	0	3	2	2	218	98	149	2	4
NET1	5	1	3	1	0	13	10	3	0	1	0	1	0	0	1	0	0	0	0	0	0	0	1	1	4	0	2	0	0	0	1	2	0	0	1	1	1	2	2	1	0	4	1	22	11	12	0	6
TUBAL3	1	0	0	0	0	0	0	1	0	0	0	0	0	0	0	0	0	0	0	0	0	0	0	0	0	0	0	0	0	0	0	0	0	0	0	0	0	0	1	0	0	0	0	0	0	0	0	0
UCN3	1	0	0	0	0	0	0	0	0	0	0	0	0	0	0	0	0	0	0	0	0	0	0	0	0	0	0	0	0	0	0	0	0	0	0	0	0	0	0	0	0	0	0	0	0	0	0	0
LOC782061	0	0	0	0	0	0	0	0	0	0	0	0	0	0	0	0	0	0	0	0	0	0	0	0	0	0	0	0	0	0	1	0	0	0	0	0	0	0	0	0	0	0	0	0	2	0	0	0
AKR1C4	1	0	0	0	0	0	0	0	0	0	0	0	0	0	0	0	0	0	0	0	0	0	0	0	0	0	0	0	0	0	3	0	0	0	0	0	0	0	0	0	0	0	0	0	0	2	0	0
LOC527068	0	0	1	0	0	0	0	0	0	0	0	1	0	0	0	0	0	0	0	0	0	0	0	0	0	0	2	0	1	0	1	2	9	0	0	1	0	0	0	0	0	0	0	11	0	2	5	11
LOC515358	0	0	2	1	0	3	2	1	0	12	1	19	0	2	1	2	0	1	2	1	3	0	1	0	2	0	12	4	1	10	10	1	2	0	1	1	0	3	2	0	0	1	3	35	81	32	12	11
KLF6	1	2	5	1	0	4	0	2	2	7	0	3	1	3	3	0	0	0	0	0	0	3	0	0	1	1	4	1	3	3	2	0	2	1	0	1	0	1	3	2	0	1	6	49	78	39	2	3
PFKP	6	0	0	3	0	0	1	5	0	0	0	0	0	1	1	0	2	0	1	0	0	0	0	0	0	0	0	0	0	0	4	0	0	2	1	1	0	1	3	2	0	3	5	0	29	11	3	0
ADARB2	0	0	0	0	0	0	0	0	0	0	0	0	0	0	0	0	0	0	0	0	0	0	0	0	0	0	0	0	0	0	0	0	1	0	0	0	0	0	0	0	0	0	0	0	0	0	1	2
WDR37	1	0	2	0	1	1	0	0	1	1	0	1	0	3	0	0	0	1	1	0	0	0	0	0	0	0	0	0	3	9	2	2	1	0	0	1	0	0	1	1	0	0	1	2	5	2	8	12
IDI1	5	4	8	10	4	4	4	6	0	6	1	4	1	9	3	0	3	3	6	3	4	5	4	2	8	0	0	2	0	4	8	1	0	9	1	11	4	6	16	11	1	26	25	24	15	13	9	14
GTPBP4	311	261	303	297	373	268	290	138	95	34	9	29	14	210	95	98	145	113	109	141	82	190	174	119	237	74	26	33	42	197	188	100	87	297	189	213	115	445	467	235	2	463	622	123	105	74	258	283
LARP4B	18	2	8	4	7	2	11	8	0	0	0	1	0	2	0	0	1	1	0	1	0	3	1	0	1	1	1	0	0	3	1	1	1	1	5	4	0	4	15	5	0	8	15	1	15	0	2	5
DIP2C	7	5	2	1	0	2	2	1	1	1	0	3	0	4	1	2	0	2	0	2	1	0	1	0	4	0	2	1	2	1	0	0	0	2	2	3	2	2	3	0	0	7	1	6	12	9	3	0
ZMYND11	93	32	46	78	56	43	42	50	17	2	0	7	8	97	36	22	25	32	24	21	14	10	14	30	66	21	7	2	13	15	9	26	17	124	71	69	11	105	125	47	3	133	161	13	12	14	36	36
PRNP	7	7	7	6	4	4	3	5	5	7	1	2	24	143	70	0	3	2	4	1	2	2	5	4	5	0	19	4	11	130	119	210	119	7	5	1	2	6	10	5	1	3	6	41	27	23	395	242
RASSF2	0	0	0	0	0	0	0	0	0	0	0	0	0	0	0	0	0	0	0	0	0	0	0	0	0	0	0	0	0	0	1	0	0	0	0	0	0	0	0	0	0	0	0	2	1	0	1	0
SLC23A2	114	28	72	62	52	24	25	66	6	2	2	2	3	47	9	12	21	17	12	13	14	15	12	14	42	13	3	1	8	14	17	6	6	37	59	28	9	43	70	25	2	32	53	23	10	9	30	16
TMEM230	178	65	88	198	76	54	66	50	17	32	2	29	4	76	35	28	51	44	40	24	84	40	43	20	17	5	30	17	22	127	75	14	52	84	74	127	30	127	105	56	2	170	289	149	96	101	91	85
PCNA	420	545	1312	2559	1480	1917	1380	1378	611	141	37	178	164	507	545	133	227	173	123	777	1104	965	1196	771	1541	341	177	155	286	804	833	742	954	601	373	259	754	3160	1868	1280	27	2789	3493	690	451	443	1450	1155
CDS2	16	6	10	19	10	6	10	6	2	4	1	6	0	3	6	3	4	3	4	3	9	5	5	2	10	2	7	2	0	12	3	5	11	8	6	7	4	8	15	9	0	10	11	48	34	13	23	10
PROKR2	0	0	0	0	0	0	0	0	0	0	0	0	0	0	0	0	0	0	0	0	0	0	0	0	0	0	0	0	0	0	1	0	0	0	0	0	0	0	0	0	0	0	0	0	0	0	0	0
SHLD1	6	0	4	7	5	1	0	1	0	2	0	4	0	0	0	1	1	0	2	2	2	1	2	1	1	0	2	5	1	4	5	0	0	1	2	1	1	4	6	0	0	3	2	34	8	4	7	0
CHGB	8	0	0	0	0	1	2	0	1	0	0	0	0	0	1	2	1	0	3	2	2	1	1	1	0	0	2	0	1	1	4	0	0	0	0	0	3	6	2	1	0	5	8	0	0	5	2	12
TRMT6	86	71	120	219	189	177	122	164	87	49	11	45	11	90	83	31	46	24	36	68	79	51	93	67	144	45	51	28	47	309	119	72	118	80	62	43	79	222	233	116	3	363	429	143	113	110	435	304
MCM8	0	0	0	1	0	0	0	1	0	0	0	0	0	0	0	0	0	0	0	0	0	0	0	0	0	0	0	0	0	0	0	0	0	0	0	0	0	0	1	0	0	0	0	0	0	0	0	0
CRLS1	140	92	67	111	74	69	34	58	20	13	1	6	1	65	32	25	71	59	57	29	42	41	14	16	77	12	8	4	11	38	15	7	13	141	110	32	21	46	102	47	0	172	246	27	28	12	71	54
FERMT1	2	0	1	3	1	1	1	3	0	0	0	0	0	1	0	0	0	0	0	0	0	1	2	0	1	0	0	0	1	1	0	0	0	6	3	2	0	1	3	0	0	0	4	0	1	1	1	0
BMP2	2	0	1	2	0	0	0	0	1	0	0	0	0	0	0	0	0	0	0	1	0	0	0	0	1	0	0	0	0	0	0	0	0	0	1	0	2	0	1	2	0	1	0	8	32	12	2	3
SMOX	0	0	0	0	0	1	0	0	0	0	0	0	0	0	0	0	1	0	0	0	1	0	0	1	0	0	0	0	1	1	12	0	1	1	1	0	0	0	1	1	0	0	0	1	2	2	13	12
RNF24	75	15	35	36	26	28	22	44	12	4	2	1	0	33	16	3	6	9	13	4	9	6	6	2	22	4	8	1	9	34	48	15	25	14	37	22	4	12	76	8	2	39	32	17	10	22	89	121
MAVS	9	4	2	2	3	3	4	9	0	3	0	1	0	2	1	1	1	2	4	0	4	0	2	0	2	0	0	1	0	0	1	0	0	1	4	5	0	1	6	4	0	2	12	13	10	0	0	2
AP5S1	38	15	17	26	18	24	14	9	6	3	1	12	1	16	11	5	10	7	7	3	16	6	11	6	16	0	11	6	8	11	22	3	9	19	18	9	7	31	19	12	1	15	23	39	37	18	24	25
CDC25B	30	6	13	32	13	10	5	17	2	0	0	0	2	12	3	3	9	12	11	1	1	3	3	5	5	0	1	0	0	4	3	5	2	10	18	12	1	7	29	11	1	10	22	2	3	4	9	4
SPEF1	1	0	0	2	2	1	0	0	0	0	0	0	0	0	2	0	0	0	0	0	0	0	0	0	0	0	0	0	0	0	0	0	0	0	1	0	0	0	1	0	0	0	0	1	0	0	0	3
C13H20orf27	304	149	205	298	156	143	109	78	43	48	6	43	4	143	50	38	114	84	96	58	156	88	104	77	208	23	27	16	33	114	99	23	52	177	213	172	35	167	238	94	7	329	455	134	128	76	165	148
HSPA12B	0	0	0	0	0	0	0	0	0	0	0	0	0	0	0	0	0	0	0	0	0	0	0	0	0	0	0	0	0	0	0	0	0	0	0	0	0	0	0	0	0	0	0	0	0	0	1	0
ATRN	21	7	9	13	19	17	28	24	3	4	0	0	0	9	1	7	13	6	6	5	6	8	7	2	19	3	7	2	1	2	4	1	1	13	20	9	4	10	54	26	1	28	69	17	12	7	4	6
C13H20orf194	12	9	5	14	19	22	6	9	2	3	1	7	0	10	3	0	1	2	3	3	7	2	5	0	16	3	5	3	0	2	7	1	1	7	10	6	1	7	22	6	1	16	29	28	7	11	4	12
SLC4A11	8	1	1	0	3	1	0	12	0	4	1	1	0	9	0	0	4	0	0	2	2	0	0	1	0	3	0	2	0	0	1	0	3	1	2	1	0	4	0	4	0	7	3	8	0	0	2	0
ITPA	74	32	36	67	39	30	49	9	15	25	0	29	2	32	20	9	19	11	19	15	32	17	22	16	56	8	34	15	16	18	8	3	22	35	47	27	14	100	86	29	1	90	167	124	108	48	35	48
DDRGK1	16	10	5	19	10	8	9	4	5	13	0	9	0	12	8	3	8	4	7	2	11	8	9	6	14	2	9	4	3	6	5	2	1	17	22	13	3	21	28	17	0	12	22	43	77	29	16	13
LZTS3	0	0	0	0	0	0	0	1	0	0	0	0	0	1	0	0	0	0	0	0	0	0	0	0	0	0	0	0	0	0	0	1	3	0	0	1	0	0	0	1	0	0	2	0	0	0	1	1
FASTKD5	0	0	0	0	0	1	1	0	0	0	0	0	0	0	1	0	1	1	0	0	0	0	0	0	0	0	1	0	0	0	0	0	0	0	0	0	1	1	0	1	0	1	0	0	0	0	0	4
UBOX5	1	0	1	0	0	0	0	0	0	0	0	0	1	0	0	0	0	0	0	0	0	0	0	0	0	0	0	0	0	2	1	0	0	0	0	0	0	0	1	0	0	0	0	0	2	1	1	0
AVP	0	0	0	0	0	0	0	0	0	0	0	0	0	0	0	0	0	0	0	0	0	0	0	0	0	0	0	0	0	0	0	0	0	0	1	0	0	0	0	0	0	0	0	1	0	0	0	0
OXT	16	3	23	20	26	9	24	0	1	1	2	0	1	5	3	1	0	1	10	1	42	9	25	1	8	0	1	0	1	2	0	3	1	10	6	4	2	9	11	6	1	12	16	5	4	4	8	3
MRPS26	27	20	18	19	21	18	20	3	8	16	5	16	7	47	10	5	14	12	12	7	18	11	13	9	36	5	18	7	17	49	58	8	29	39	25	25	6	17	28	18	0	27	49	50	145	49	139	93
PTPRA	95	39	102	73	123	104	79	89	30	28	10	22	8	113	45	19	58	53	37	17	20	23	34	26	83	17	17	16	21	40	29	15	35	88	96	81	31	86	238	67	1	191	222	108	73	84	113	92
PCED1A	22	7	31	28	7	10	4	8	3	6	1	5	3	10	3	4	2	9	11	4	7	11	5	3	7	3	1	1	2	14	21	1	4	10	24	9	2	7	27	4	0	12	20	19	9	8	6	9
VPS16	135	48	96	111	112	52	69	63	26	4	0	4	2	51	11	13	48	26	26	26	22	28	36	23	72	17	7	3	6	2	9	7	1	57	64	41	16	62	163	74	0	70	84	8	12	13	20	8
CPXM1	0	0	0	0	0	0	0	0	0	0	0	0	0	0	0	0	0	0	0	0	0	0	0	0	0	0	0	0	2	0	0	0	0	0	0	0	0	0	0	0	1	0	0	0	18	3	0	0
IDH3B	13	3	2	11	8	3	7	4	1	60	3	43	5	7	4	4	0	0	2	3	4	1	8	5	6	0	22	22	14	104	89	1	13	8	3	7	2	14	17	7	3	8	12	255	137	147	92	123
NOP56	209	88	177	218	221	165	143	221	68	130	19	67	69	486	293	36	52	36	74	50	111	80	106	78	281	53	91	68	117	1080	893	348	653	139	169	159	71	297	453	214	15	415	776	662	428	285	1262	1229
SNRPB	137	61	97	160	118	110	109	62	48	277	41	248	103	552	497	23	69	39	71	34	80	70	75	76	157	13	183	130	203	2722	1822	602	1018	105	79	65	40	142	175	93	27	137	164	1103	720	556	3692	2577
STK35	58	27	95	123	116	106	110	45	28	7	2	3	11	88	41	11	37	20	35	46	53	32	55	49	139	26	8	6	17	73	18	84	50	90	74	34	37	52	165	81	4	294	368	17	27	21	254	144
SIRPA	0	2	0	0	0	0	0	0	0	0	0	0	0	0	0	0	0	0	0	1	0	0	1	0	0	0	0	0	0	0	0	0	0	0	0	1	0	0	1	0	0	0	2	2	0	0	0	0
GINS1	180	67	76	126	59	41	43	49	29	217	14	160	5	116	63	27	50	25	44	19	57	34	32	21	42	22	149	102	71	91	49	20	42	138	112	60	32	91	140	57	6	136	99	646	416	204	175	154
PCMTD2	310	163	328	181	262	212	183	198	109	13	10	12	20	512	128	79	114	141	103	133	81	143	244	83	311	64	22	15	40	88	77	55	53	335	373	285	103	338	544	278	4	422	597	60	69	45	375	185
MYT1	0	0	0	0	0	0	0	0	0	0	0	0	0	0	0	0	0	0	0	0	1	0	0	1	0	0	0	0	0	0	0	0	0	0	0	0	0	0	0	0	0	1	1	0	0	0	0	0
RGS19	6	1	3	6	0	2	2	6	3	1	0	1	0	5	1	2	2	4	1	2	1	2	4	1	4	0	3	0	0	0	12	0	0	1	6	10	1	2	13	4	0	10	21	2	7	0	4	12
TCEA2	7	2	5	7	1	2	2	2	2	1	1	4	1	4	4	0	1	3	0	1	5	0	2	1	4	0	4	1	3	0	0	1	1	4	7	6	3	0	3	1	0	6	4	13	30	10	6	1
SOX18	0	0	0	0	0	0	0	0	0	1	1	0	0	0	0	0	0	0	0	0	0	0	0	0	0	0	0	0	0	0	0	0	0	0	0	0	0	0	0	0	0	1	0	0	1	1	2	0
PRPF6	303	130	130	128	266	185	245	172	44	14	8	16	11	137	37	33	57	32	51	56	50	85	69	54	177	16	12	12	38	59	45	30	25	109	129	136	35	168	387	122	5	208	319	33	50	27	173	71
DNAJC5	26	7	18	13	14	11	16	8	4	21	4	21	1	14	2	0	8	11	7	5	5	10	3	3	14	3	8	7	4	19	22	1	5	10	11	9	2	15	39	18	2	25	23	75	84	26	42	52
TPD52L2	500	346	413	451	418	443	376	238	133	37	10	31	19	264	102	138	242	186	210	201	111	218	224	190	395	108	40	31	75	237	129	71	131	430	462	210	121	314	582	401	10	592	970	129	99	93	203	248
ABHD16B	7	2	0	4	2	0	4	3	0	0	0	0	0	2	0	0	1	0	2	0	2	1	0	0	3	0	0	0	0	0	2	0	0	1	0	2	1	2	12	2	0	3	5	0	0	0	1	0
ZBTB46	1	1	0	0	0	0	0	0	0	0	0	0	0	0	0	0	0	0	0	0	0	0	0	0	0	0	0	0	0	0	0	1	0	0	0	0	0	0	0	0	0	0	0	0	0	0	0	0
ZGPAT	4	0	0	0	2	1	0	0	0	0	0	2	0	4	0	0	0	0	1	0	0	1	0	0	0	1	0	1	0	5	2	3	2	1	0	0	0	0	0	0	0	1	0	2	10	3	7	11
ARFRP1	9	5	3	2	5	2	2	0	2	16	0	13	0	8	2	5	8	5	1	0	0	0	4	1	9	4	7	5	3	13	24	6	1	9	8	3	0	3	6	1	0	2	10	65	70	22	21	34
TNFRSF6B	4	6	4	2	3	2	5	3	0	5	8	24	0	33	5	1	0	4	2	1	1	3	3	3	3	1	40	16	23	4	6	3	3	3	2	3	0	2	4	0	0	0	1	27	52	33	6	5
RTEL1	62	10	15	24	34	21	25	25	4	3	0	4	0	28	7	0	17	5	7	6	7	7	5	6	16	1	1	2	4	3	4	8	2	25	40	27	4	11	79	17	0	44	36	11	13	3	28	11
STMN3	0	0	0	0	0	0	0	0	0	0	0	0	0	0	0	0	0	0	0	0	0	0	0	0	0	0	0	0	0	0	0	0	0	0	0	0	0	0	0	1	0	0	0	0	0	0	0	1
GMEB2	0	0	0	1	0	2	0	0	1	0	0	0	0	1	0	0	0	0	0	0	0	0	0	0	0	0	0	0	0	1	0	0	0	0	0	0	0	0	0	1	0	0	0	0	3	0	1	2
SRMS	0	0	0	0	0	0	1	0	0	0	0	0	0	0	0	0	0	3	1	0	0	1	0	0	0	0	0	0	0	0	0	0	0	0	0	0	0	0	0	0	0	0	0	0	0	0	0	0
PPDPF	86	27	37	50	26	22	32	14	6	80	12	61	2	66	38	15	27	29	49	7	30	21	13	20	42	7	50	38	17	9	27	23	24	65	54	98	12	28	55	28	2	75	70	373	263	102	40	27
EEF1A2	0	0	0	0	0	0	0	0	0	0	0	0	1	0	0	0	0	0	0	0	0	0	0	0	0	0	0	0	0	0	0	0	0	0	0	0	0	0	0	0	0	0	0	1	0	0	0	0
ARFGAP1	27	11	13	31	17	13	20	5	8	3	0	4	0	34	21	3	7	5	4	5	15	10	11	4	16	0	3	0	6	37	15	8	14	25	34	36	8	25	37	13	0	21	36	6	24	7	56	66
YTHDF1	42	15	32	35	66	21	30	29	26	0	0	0	1	16	4	6	4	2	5	12	24	10	17	3	18	2	3	0	4	3	1	1	4	26	19	27	17	5	49	24	1	39	129	5	15	3	10	5
SLC17A9	0	0	0	0	0	0	0	0	0	0	0	0	0	0	0	0	0	0	0	0	0	0	0	0	0	0	0	0	0	0	0	0	0	0	0	0	0	0	0	0	0	1	0	0	0	0	0	0
GID8	56	19	20	33	27	17	22	19	6	9	1	7	1	53	10	8	16	12	11	5	15	16	17	10	40	1	9	4	1	22	28	7	10	43	28	25	5	26	34	23	3	41	76	47	39	12	57	69
OGFR	90	39	53	62	60	53	50	29	16	3	0	2	2	47	12	13	50	49	48	31	25	32	26	22	58	12	8	4	17	13	9	9	9	50	51	30	15	34	57	52	0	56	72	35	25	24	23	28
MRGBP	110	54	53	122	74	61	55	41	23	5	2	13	6	76	54	25	70	54	53	22	51	35	35	24	54	13	6	9	15	45	19	11	28	95	84	115	30	86	146	59	2	107	191	16	21	17	96	87
SLCO4A1	0	0	0	1	1	0	0	0	0	0	0	0	0	0	2	0	1	0	0	0	0	0	0	0	0	1	0	1	0	0	0	0	0	1	1	0	0	0	0	0	0	0	0	0	2	0	0	0
GATA5	0	0	0	0	0	0	0	0	0	0	0	0	0	0	0	0	0	0	0	0	0	0	0	0	0	0	0	1	0	0	0	0	0	0	0	0	0	0	0	1	0	0	0	1	3	0	0	0
RPS21	298	158	147	296	177	171	257	123	91	1707	375	1837	89	406	257	48	73	106	138	47	131	84	144	76	291	46	1783	1480	852	1733	2247	456	287	228	185	126	60	181	250	149	46	558	609	4887	3892	2942	1367	1704
ADRM1	81	23	49	81	74	54	60	16	18	18	2	18	3	46	20	12	27	15	18	10	40	21	21	22	40	12	13	8	14	135	79	10	34	44	57	45	18	59	114	41	3	95	142	73	132	42	122	197
OSBPL2	63	16	14	36	23	21	16	20	12	3	3	4	9	70	22	5	21	21	22	9	13	18	19	16	36	4	1	0	3	8	4	26	11	44	38	37	6	20	55	28	1	37	36	12	21	11	56	26
MTG2	24	10	13	15	24	5	16	11	5	1	1	0	0	15	4	2	8	6	8	2	3	6	2	5	4	4	1	1	1	0	2	1	2	10	7	5	3	9	36	6	0	8	13	3	2	0	5	12
PSMA7	425	215	522	824	680	653	588	774	161	273	24	234	17	311	168	63	193	173	88	222	294	255	322	198	388	40	194	125	180	455	477	239	185	348	294	532	216	850	1067	317	17	1537	2227	772	1148	544	1045	654
SS18L1	21	5	15	24	26	10	9	15	8	2	0	1	1	24	7	13	26	18	10	12	3	8	6	9	21	9	2	2	4	11	8	14	7	14	15	19	11	15	51	22	2	35	52	5	10	5	30	19
PHACTR3	0	1	0	0	0	0	0	0	0	0	0	0	0	0	0	0	0	0	0	0	0	0	0	0	1	0	1	0	0	5	12	0	1	0	0	0	0	0	0	0	0	0	0	3	1	0	1	7
EDN3	0	0	0	0	0	0	0	0	0	1	0	0	0	0	0	0	0	0	0	0	0	0	0	0	0	0	0	1	0	0	0	0	0	0	0	0	0	0	1	0	0	0	0	2	0	0	0	0
PRELID3B	171	65	77	141	73	58	76	52	21	53	3	30	14	179	133	20	51	47	55	26	54	37	33	35	78	12	47	37	29	153	173	212	127	108	72	74	25	126	127	58	1	90	179	212	136	108	430	224
ATP5F1E	65	30	43	79	70	80	79	87	45	496	114	623	7	74	31	9	40	23	18	22	50	31	38	24	71	17	482	423	252	433	762	61	213	39	44	66	37	83	108	56	14	170	263	1318	1570	1263	411	560
CTSZ	34	16	10	19	22	6	14	2	10	2	1	9	0	11	9	2	11	1	4	7	4	7	9	4	20	2	3	3	3	3	0	4	3	10	10	16	1	10	16	13	0	30	35	22	143	29	11	1
GNAS	130	87	42	123	131	92	107	44	24	37	3	32	6	75	28	22	55	44	110	41	62	72	43	94	78	14	23	12	29	41	34	28	27	188	131	168	42	95	195	82	4	220	275	155	456	151	84	85
NPEPL1	15	5	3	18	11	1	4	10	4	0	0	1	0	18	2	3	2	5	9	7	6	0	12	3	11	1	1	0	1	1	1	3	1	10	5	14	2	5	29	5	0	9	9	4	5	1	5	1
VAPB	78	31	36	54	61	16	36	21	15	3	0	4	6	30	27	8	48	43	40	18	26	15	15	8	25	9	6	1	8	6	15	8	5	48	48	35	16	29	73	32	1	65	124	27	39	11	26	16
RAB22A	279	187	148	211	215	136	91	75	64	13	5	7	5	235	104	76	180	94	152	74	69	85	62	58	152	29	10	9	28	25	16	29	45	235	234	120	64	114	274	160	2	289	322	25	45	41	139	73
C13H20orf85	0	0	0	1	0	0	0	0	0	0	0	0	0	0	0	0	1	0	0	0	1	0	0	0	0	0	0	0	0	0	0	0	0	0	0	0	0	0	0	0	0	0	0	0	0	0	0	0
PMEPA1	0	0	0	1	0	0	0	1	0	0	0	0	0	1	0	0	0	0	0	0	0	0	0	0	1	0	0	0	0	0	0	0	0	0	0	0	0	0	0	0	0	1	0	4	33	5	0	0
CTCFL	42	17	11	1	28	5	16	7	0	0	3	0	0	24	6	3	13	6	0	17	11	10	8	0	0	2	1	1	6	0	1	3	1	2	16	9	0	1	46	7	0	20	1	2	1	1	1	10
RBM38	431	151	209	410	309	181	167	87	68	4	3	7	21	261	124	23	172	145	165	105	169	105	82	76	265	55	24	9	23	87	28	128	94	218	246	148	62	86	376	210	10	416	913	24	36	22	187	121
RAE1	1033	526	567	990	553	632	431	467	200	52	13	50	63	821	365	165	441	291	370	272	367	376	253	180	562	155	80	45	107	546	348	203	257	712	931	629	259	621	1076	476	11	1180	1717	233	193	158	627	742
SPO11	0	0	0	3	0	0	0	0	1	0	0	0	0	1	1	0	0	0	0	0	0	0	0	0	0	0	0	0	0	0	0	0	0	0	0	0	1	0	2	0	0	1	1	0	0	0	0	0
BMP7	1	0	0	3	3	2	1	2	0	0	0	0	0	1	0	0	0	1	0	0	0	2	0	0	4	0	0	0	1	0	0	1	0	3	1	1	0	0	0	0	0	1	1	0	0	2	0	0
TFAP2C	2	1	1	0	2	0	0	0	0	10	0	7	0	3	2	0	0	0	0	0	1	1	1	0	0	0	3	2	2	22	11	9	16	1	0	0	1	0	1	0	1	0	3	30	55	8	51	23
RTF2	136	42	53	113	76	73	65	43	17	38	9	34	31	246	156	26	20	25	35	24	53	29	29	24	56	11	40	26	43	362	244	218	125	78	92	76	32	138	149	47	5	113	204	218	148	105	504	315
CSTF1	361	160	237	285	229	199	136	285	43	9	8	16	7	212	69	54	82	66	71	90	122	88	75	41	169	55	17	9	32	154	81	37	87	223	230	158	59	193	387	124	2	322	443	71	43	36	253	171
AURKA	11832	4971	5321	8133	6354	5624	4811	6706	3718	231	128	328	1131	7971	4905	3038	4843	4248	4888	3808	4370	3932	4261	3041	4956	1213	483	274	736	1451	1164	2104	2020	9039	8691	9251	3842	7782	10661	6476	131	17950	21422	866	854	720	7021	3322
FAM210B	7	0	5	1	2	0	0	1	0	2	0	0	1	2	0	0	0	4	2	0	2	1	0	1	2	0	0	0	0	0	0	1	0	2	4	4	2	1	9	3	0	2	4	4	7	3	2	0
NSFL1C	126	50	75	105	77	69	61	39	16	34	1	34	7	91	34	22	43	24	21	32	62	34	31	18	70	14	30	12	14	68	56	9	32	61	77	78	28	105	142	59	7	66	223	141	192	106	167	97
[truncated: 9,475 more rows]
