# Supplementary material for: Oxygen level alters energy metabolism in bovine preimplantation embryos
Source: Sci Rep. 2025 Apr 2;15:11327. doi: 10.1038/s41598-025-95990-z (PMC11965477; doi:10.1038/s41598-025-95990-z)
Supplement: Supplementary file 7 — Supplementary Material 7 [file 41598_2025_95990_MOESM7_ESM.xlsx]

## Sheet: Upregulated genes at 16C
Upregulated genes at 16C vs zygote, figure 4A
Common genes between hypoxia and normoxia (167)	Hypoxia only (86)	Normoxia only (93)
PLPBP	MAGEH1	ASPH
C7H5orf30	EMC6	PSMA2
CPNE8	BCL2L12	SLC39A3
ARMT1	SDS	RPL23
PHF5A	SNAI1	VAMP8
MED31	GTPBP8	NDUFB11
LOC506989	TMSB10	VMP1
TKT	PITX2	RPS18
RPL10A	SCO2	SELENOK
RPL26	IER3	SLC27A1
MGC127133	CAMKMT	RNF113A
NMB	TUBA4A	DGCR6L
EIF6	KPNA4	TGIF1
ETNPPL	TM4SF1	FBXL12
ATP23	TRIB3	RPL7
TPT1	UQCRFS1	LUC7L
CRABP1	ZNF555	NOCT
PRDM14	CA5B	TMEM14A
NHP2	WBP1	RPL13A
FAU	PMEL	CUL2
MTA2	C5H12orf57	SNRPC
ZNF394	NANOG	CCNL1
FAM207A	H2B	RPS6
POLR1C	LMO2	ALG5
TOMM5	MS4A8	COX6B1
CBX3	DESI2	TAF9
DDX39A	KCTD20	CDK20
SLC33A1	SERTAD1	AGPAT5
ZNF131	CDKN2C	RPL35
YARS	RHPN2	UQCR10
TYW3	TDH	RPS26
RSRP1	C17H4orf46	AQP11
URGCP	ZNF274	RPS29
DPYSL2	IMP3	ZNRD2
LXN	PPIL1	FIS1
TIMM10B	ARL4D	POP5
RACK1	NIPAL1	NDUFB2
SPIN2B	MGP	RPS15A
FAM177A1	TMED5	WRAP53
TFAM	OSR1	GSTK1
SGK1	ABHD13	RPL23A
TUBA1A	IPMK	MAK
NOP10	RHOV	SLC7A6OS
EXOSC1	CCDC82	WDR74
FAM214B	PUS7	TMEM223
CXADR	LRRC58	AMT
KLHL28	IQCD	MRPL24
BZW1	CCDC89	PIN1
TSC22D1	C29H11orf54	REEP3
PIP5K1A	ID1	RPS3A
SLC31A1	TFAP2C	TUT7
ILF2	IFT20	TMEM199
RNASEH2C	LOC789175	RPL39
WDR89	LIMS1	RPF1
PSMA1	NUDT7	RPL34
BCO2	ING1	MRPS17
PDGFRA	FAM89A	TMED2
SLC34A2	SINHCAF	SEC61G
PTRH2	BORCS6	EEF1B2
DENR	SLC13A4	ELOVL6
ZNF296	EOMES	C3H1orf52
NOP16	MYC	C21H15orf40
SUPT4H1	METTL17	NCBP2
EIF5A2	CD40	MTRF1L
DUSP1	MRPS12	SF3B5
GLIPR2	JAM2	BCAP31
NUP42	SDC2	IRF3
SNRPB	ZFAND2B	ECE2
POLR2K	COX7B2	RPL38
PRPS1	PI3	CCDC126
BCLAF1	RNF138	BROX
TRA2B	WDR6	SLC30A6
HAX1	HNRNPA1	EIF3G
ANKRD35	KIF2A	RPL27A
IL18	NEUROG2	YTHDF2
HIST1H2BD	CYCT	RPL36AL
STC2	SYT11	RPL9
GLRX2	TMEM41B	SKA2
ZCCHC10	PDCD10	RPL22L1
NOL11	COMMD5	SPIN2
ERICH1	AHR	NFYA
WDR55	C7H19orf25	RPS19BP1
POLR3F	CADM1	USP3
ZNF322	LBR	RDM1
RPS25	ATL1	RPL13
TAF1D		PABPN1
ELL2		NDUFB3
SAP18		ATP5MD
ISG20L2		H2AFV
RNF11		CLK1
DIABLO		TNFAIP1
LOC534155		SNRPD2
MIC1		RPS15
PPM1K
PMM1
RND3
PNRC1
SLC2A3
CKMT2
ELOB
KLF10
FKBP3
SELENOS
DPPA4
HIP1
FKBP1B
GART
MRPL17
RPRD1A
PYCR2
GRO1
HNRNPAB
GEMIN7
HSF2
BAMBI
RPS4Y1
H2AFZ
CDC20B
CTSV
SNAPC5
LOC782781
ZMAT5
CAST
PLS3
PIH1D1
CCNC
RPS6KB2
ATF1
MPLKIP
TAF11
FOLR1
CSKMT
RPS9
MTHFD1L
LIX1
SRSF3
KRR1
EMG1
HORMAD1
GPD1L
SSX5
AMIGO2
PRNP
LOC511494
RPS19
GABPA
TMEM37
ID2
BTG3
MGC137055
SDF2
IGF2BP1
ETF1
PHF23
PNP
FNBP1
DPPA2
ARFGAP3
KLHL24
UCK2
KLF4
DHX9
IL2RG
RBBP6
PPAT
MYB
