# Supplementary material for: Oxygen level alters energy metabolism in bovine preimplantation embryos
Source: Sci Rep. 2025 Apr 2;15:11327. doi: 10.1038/s41598-025-95990-z (PMC11965477; doi:10.1038/s41598-025-95990-z)
Supplement: Supplementary file 8 — Supplementary Material 8 [file 41598_2025_95990_MOESM8_ESM.xlsx]

## Sheet: KEGG_hypoxia
KEGG downregulated pathways at 16c stage compared to zygote in hypoxia
ID	Description	GeneRatio	p.adjust	geneID	Count
bta04141	Protein processing in endoplasmic reticulum	97/2656	6.56579475760926e-13	506316/538938/767980/100125317/614538/327694/614959/781454/535820/613927/415113/507165/614128/535071/282216/526612/513253/534231/404121/281546/282295/281831/281662/513023/520833/519058/613357/541236/524459/360006/507541/613577/514688/280730/512757/613676/508465/281373/508519/497024/536181/510682/533994/281803/790880/281832/511801/504474/511008/512530/507939/505064/767874/616187/513928/282254/6150…	97
bta04140	Autophagy - animal	96/2656	6.84422519063689e-13	508571/508354/517948/540803/507414/533199/518781/520990/281814/327694/534211/535820/539339/534126/282691/281897/505901/534150/505361/282152/617606/540381/519269/614285/539124/517263/507340/538050/519982/444874/510197/535099/327672/532261/282531/514859/782743/404181/281370/281942/527278/515032/506232/507056/513771/539513/540482/282307/540404/281848/519961/280991/613757/514596/317697/787967/521196/…	96
bta04144	Endocytosis	122/2656	1.17453512244422e-11	615954/525906/519597/504698/506187/517446/528478/404069/534708/515125/613647/505206/512029/538743/535992/507722/783373/508794/504750/511223/512734/514261/617385/616164/508431/539295/539687/618785/281022/513789/281831/539124/505438/614321/614345/535566/506596/513840/614521/516048/282136/789414/521864/524653/618168/508900/784636/508199/281080/282183/504785/281638/505336/616849/534750/511582/510596/…	122
bta04110	Cell cycle	88/2656	4.12281930559351e-11	790875/614347/614056/515125/537027/281668/533617/514777/534712/534579/614342/515499/505847/535369/524870/286863/512740/504367/540966/287022/617904/505356/506605/783986/540537/535072/282126/507122/515476/525428/535321/282125/515301/540660/616275/529245/517812/511281/404126/528453/515462/327679/539566/519018/505757/520188/513497/540547/100134966/615542/281302/538789/516010/505453/538238/286862/5399…	88
bta04120	Ubiquitin mediated proteolysis	86/2656	8.48325506495894e-11	525906/515595/614347/509231/538029/534211/614512/614342/508431/613423/515582/513789/517544/505356/539124/519357/520833/519896/783986/444874/540537/535072/787118/511467/767894/512457/507005/505512/613343/617078/613676/281370/100138178/353120/540660/616275/534349/534325/514387/534852/519018/541005/511631/511801/540957/512647/504565/515573/616130/535287/534072/615599/784326/540513/540089/513868/5119…	86
bta05012	Parkinson disease	134/2656	5.76747177325629e-09	281640/281495/282690/539784/515180/327717/327694/506238/617095/287012/523039/540225/100297344/535820/513525/327710/511207/415113/514261/519729/505050/281793/282152/281987/512500/614946/508448/287327/534574/511268/100140945/282289/541168/444874/513315/541236/767894/768070/512456/338086/510029/517633/280730/503554/338064/513461/613676/281370/338053/504937/538204/282710/497024/540176/535683/538771/2…	134
bta04137	Mitophagy - animal	61/2656	1.54046921349213e-08	507707/524142/515180/540803/508410/538743/281814/327694/535820/534150/282419/282152/535369/519269/517263/538050/534574/508608/444874/100140210/282531/510379/507541/282420/510219/514858/511257/281370/281942/527278/515032/540482/510683/508406/509970/539235/352959/282335/511088/508233/100298939/506322/280831/614074/535589/533141/538284/539150/541140/515363/617809/618777/537631/534125/338045/512356/5…	61
bta05132	Salmonella infection	118/2656	2.71854308076714e-08	539679/531741/539034/517948/533199/518781/520990/282689/531907/511083/280795/511045/507311/539484/508874/515118/540815/514261/505361/513342/505964/508361/518622/534407/540381/538559/326588/539124/538050/783375/515552/614345/281534/510197/506596/404151/327672/768062/768070/519789/504707/517633/280730/540369/513895/526469/516039/404122/505568/100141021/526329/538771/281597/540838/536605/282291/5377…	118
bta05100	Bacterial invasion of epithelial cells	46/2656	3.82335196321501e-08	531741/517948/527492/508794/281876/508361/506270/540207/538559/506605/614345/510704/540085/506596/527550/525427/282637/281080/512841/404122/281597/280794/540838/504482/282307/539003/539459/338049/512478/326600/281440/280979/783645/506939/507196/511612/493642/281577/618235/535746/282308/511691/540614/526848/531488/540783	46
bta04914	Progesterone-mediated oocyte maturation	53/2656	6.65072919377043e-08	517948/614347/533199/281668/514777/616408/614342/505847/504437/505356/506605/783986/540537/535072/327672/281603/540660/616275/533908/526376/327679/282307/281848/281832/280991/281791/520188/521196/534492/767874/525482/538238/506294/517837/537016/540089/539521/282323/281790/541140/281667/514572/537631/534125/282308/282322/530333/512651/507731/777693/526227/540421/511190	53
bta04142	Lysosome	71/2656	6.65072919377043e-08	531327/767602/538401/504468/100126076/280815/533428/529186/281897/404187/518169/282657/404155/515575/338038/506192/515809/282148/507677/281080/613527/286768/535442/510539/540693/509522/508867/784163/281281/536435/516797/286772/536469/550622/515935/520564/515687/100125267/511345/510620/509427/281433/514761/352958/509715/513684/282883/512078/505684/281421/521189/512444/404156/509610/281291/534634/5…	71
bta01212	Fatty acid metabolism	38/2656	6.65072919377043e-08	613886/100125237/281811/511082/789567/511222/282130/281152/513996/614508/100138312/353301/614096/508324/532422/617293/516797/615756/522006/280924/539782/281748/514159/504301/537161/513530/505968/504502/508918/540348/281421/509459/532785/493643/533020/618814/532015/512044	38
bta03440	Homologous recombination	30/2656	7.35674838217807e-08	540574/514749/617007/614152/533414/522943/525093/537616/537418/281990/529507/504844/527411/100125299/353120/530961/507912/768244/512977/507620/528432/100140639/512754/789410/615896/512897/504796/788127/508607/519513	30
bta03030	DNA replication	27/2656	7.37471579663924e-08	504637/518653/613730/509258/515602/515499/504367/537616/785457/508389/100124507/281990/504844/517812/507912/514682/281302/508652/539924/540969/514793/512754/506240/506970/512830/510678/534848	27
bta05014	Amyotrophic lateral sclerosis	165/2656	7.92762854244737e-08	281640/281495/282690/615954/539784/539034/327717/507414/511083/327694/506238/287012/511045/540225/785768/535820/539339/282321/508874/513525/327710/511207/415113/540982/504307/784219/614694/534150/514261/520351/519729/505050/326580/513080/282152/512500/404121/531682/517263/507340/508448/287327/540111/100140945/507869/282289/513315/541236/615846/768070/510004/512456/338086/510029/510219/517633/2807…	165
bta05010	Alzheimer disease	168/2656	2.02261751540796e-07	281640/282690/790875/539784/517948/534774/327717/507414/533233/533199/530913/282132/327694/282705/506238/617095/287012/540225/100297344/359718/535820/282321/513525/327710/511207/514261/519729/505050/282419/512500/614333/517263/507340/614946/508448/287327/281662/282010/523325/100140945/282023/282289/541168/281420/513315/540568/541236/327672/768070/282420/614491/512456/338086/510029/517633/503554/3…	168
bta03013	Nucleocytoplasmic transport	63/2656	5.04002225309747e-07	539679/539639/509871/617236/529231/510372/785768/540982/504307/784219/614694/506392/520351/513080/518622/540111/507869/533001/529929/510004/100138517/504786/507804/531673/513592/515145/510540/286807/511248/614967/767620/506738/515588/510250/512530/100125264/540191/513270/100138748/506509/515573/100125940/789280/524528/512136/518045/505417/523399/520924/506561/535264/787259/100139879/541013/616055…	63
bta04114	Oocyte meiosis	64/2656	5.48036829588576e-07	614347/614056/533199/281668/533617/617095/514777/100297344/282321/616408/538829/614342/504437/286863/287022/505356/506605/783986/540537/535072/282126/327672/281603/535321/282125/540660/616275/533908/327679/281848/505757/317697/534492/100134966/525482/538238/286862/517837/537016/534072/535342/281729/540089/282162/505915/516175/282323/515376/506740/281878/532713/514572/282322/615427/282320/512651/5…	64
bta03460	Fanconi anemia pathway	33/2656	8.15244164520319e-07	539547/541218/514749/614512/505314/537418/510793/504844/527411/100125299/353120/618018/507912/522442/508171/513626/533652/618860/515845/100125287/513606/515909/615553/516371/507620/510858/527039/528432/516328/512754/615352/281762/517422	33
bta03420	Nucleotide excision repair	36/2656	8.42316797187022e-07	504637/505599/518653/100125877/534176/613730/515602/509602/515499/537616/519357/785457/511896/508389/504452/100125238/100124507/281990/504844/282312/507984/507912/515462/524274/100137723/516371/508652/540428/522908/511951/512754/540564/537958/530189/510678/508601	36
bta05166	Human T-cell leukemia virus 1 infection	101/2656	3.38454716985006e-06	517948/614347/533199/515125/537027/281668/280795/515700/282321/534712/614342/282152/535369/281055/505356/540309/783986/541168/540537/535072/327672/533251/533202/281603/541127/282127/280730/518494/526469/282376/508367/540660/616275/509827/540230/282307/518884/282291/280991/535376/513497/540547/513928/516010/505453/525482/517837/540786/281073/526392/539594/282478/281854/614688/282716/540089/282120/…	101
bta01200	Carbon metabolism	57/2656	3.70882691894392e-06	515902/512571/518158/327692/506888/613376/509983/535653/511090/614302/511082/512723/531682/520260/514939/281141/511222/618400/286886/280808/513996/281235/281480/282446/537713/280871/507817/509566/533630/281306/281748/767880/614824/280817/281785/531398/525813/512373/513453/327696/534599/507197/280682/281543/281181/280976/505515/616120/512995/507688/533044/512044/614145/507517/281179/407109/537688	57
bta03410	Base excision repair	28/2656	6.52912631724389e-06	504637/518653/517053/613730/515602/282691/515499/537616/286764/785457/508389/511381/100124507/281990/514719/505152/513458/511463/535203/508652/522307/515343/614688/281377/513051/444987/359714/510678	28
bta04146	Peroxisome	44/2656	1.14000486778653e-05	281495/617160/512676/281360/505763/512902/281400/504360/512677/531682/510447/507393/614539/508609/505792/513996/613679/281235/100138312/515608/508324/535508/534944/505355/514159/537161/538800/282885/521522/506527/526059/508918/281997/505771/281092/514832/537878/506631/618791/493643/617720/533077/515730/281496	44
bta05020	Prion disease	120/2656	1.79102588915214e-05	281640/281495/282690/790875/539784/517948/327717/327694/506238/287012/540225/535820/282321/513525/327710/511207/415113/514261/519729/505050/282419/512500/281831/508448/287327/100140945/532572/282289/541168/513315/327672/768070/282420/512456/338086/510029/517633/280730/503554/338064/513461/338053/504937/538204/282710/540176/509827/535683/538771/288380/511803/282307/327680/281480/510423/444878/3276…	120
bta04714	Thermogenesis	106/2656	1.79995132991583e-05	281640/282690/100125416/327717/615979/287012/614794/504290/540225/536073/327710/281793/512500/523017/515696/287327/508734/282289/537412/281603/338086/515409/286879/514859/503554/338064/510509/404181/511440/516039/338053/540910/789613/404122/507056/282710/540176/509827/288380/100138312/540181/533908/327680/540404/281480/444878/327690/507686/518758/282393/534492/282290/282578/535236/525482/282394/3…	106
bta04150	mTOR signaling pathway	73/2656	1.98698508671171e-05	282147/790875/517948/533199/338059/508327/533861/534917/521637/282657/338089/617606/614849/523325/534624/506974/327672/526642/514859/404181/614312/526652/515024/507056/282001/506029/511451/519920/509863/533908/282307/534045/540404/527459/519018/281848/280991/508487/338049/512530/521196/533782/532704/506509/534485/507528/535236/540786/281073/281854/529235/445416/507107/100298939/506322/445420/5160…	73
bta00280	Valine, leucine and isoleucine degradation	30/2656	3.99146583297074e-05	513504/515902/510440/327692/281811/614302/511082/512070/505842/508629/511222/282149/281643/513967/338074/407767/508324/535508/280871/522006/281748/504301/537539/280759/505968/512002/532785/507477/282150/512044	30
bta00520	Amino sugar and nucleotide sugar metabolism	30/2656	3.99146583297074e-05	512299/504468/536133/508132/534788/281565/281779/507597/516287/280808/530855/504889/523154/513586/514161/617688/521401/510978/614824/280817/100138313/534402/526748/100336710/515773/281564/508383/530101/522919/533608	30
bta03082	ATP-dependent chromatin remodeling	57/2656	4.12862544758035e-05	100125416/512854/534386/616297/768207/510942/282110/537503/538310/615387/537412/526153/515409/512885/540910/789613/404122/539432/527199/767940/404126/540181/615865/614390/511438/615133/506557/540169/533426/540947/614852/618295/615062/508442/280979/513235/505619/517206/505039/534883/508127/540599/513000/533232/615330/509799/509060/613596/506402/508384/414274/616090/510678/535439/518186/538442/5374…	57
bta01240	Biosynthesis of cofactors	68/2656	4.12862544758035e-05	540283/281568/514168/534382/369021/511624/286864/517539/281190/281565/505809/525059/517656/525303/506860/527628/534611/522863/513419/508629/617636/533873/281643/511440/513967/615447/507308/504889/280716/280994/510749/507986/506968/614957/513586/534286/514161/512468/281917/281158/789324/515663/510978/504771/515687/517811/613425/513530/506682/525659/517063/509965/618607/539294/506131/788066/507197/…	68
bta03430	Mismatch repair	17/2656	4.12862544758035e-05	504637/533115/540526/515602/515499/537616/506390/508389/100124507/281990/504844/507912/533652/508652/527039/512754/616744	17
bta00900	Terpenoid backbone biosynthesis	16/2656	4.12862544758035e-05	407159/327686/509696/514293/511082/505792/509958/523264/407767/281169/539539/281156/538104/100849670/521115/512044	16
bta05016	Huntington disease	130/2656	4.27305052544246e-05	281640/281495/282690/531436/505599/539784/517446/327717/507414/511083/506238/287012/511045/540225/513525/327710/511207/514261/519729/505050/512500/617701/517263/507340/508448/287327/100140945/282289/541168/513315/768070/504452/512456/338086/510029/517633/280730/784636/503554/338064/281080/282183/513461/282312/338053/504937/527278/538204/282710/540176/535683/538771/288380/511803/404126/511575/3276…	130
bta05210	Colorectal cancer	45/2656	6.59936326159215e-05	790875/517948/533233/541218/533199/515125/280795/533115/540526/519357/100140945/327672/280730/404181/619066/414925/511619/505238/282307/280991/535376/533652/539003/517850/338049/521196/513497/516010/281440/540481/408016/100298939/506322/280831/510767/538477/541140/535399/537631/534125/282308/510434/616744/282382/540421	45
bta04218	Cellular senescence	70/2656	0.000111159421095713	517948/540803/533199/515125/281668/614773/617095/100297344/282321/538829/534712/535369/524870/510420/522943/525093/519269/281662/541168/281420/327672/525428/541127/516039/767940/327679/282307/518502/280991/535376/317697/520188/521196/534492/513497/540547/516010/281375/540786/534072/282478/282716/613629/536656/282120/540313/281661/508233/504647/516175/100298939/506322/512233/514142/282261/528204/5…	70
bta00020	Citrate cycle (TCA cycle)	20/2656	0.000133121573371948	282856/506888/509983/511090/512723/520260/511135/281235/281480/282446/537713/281306/531398/327696/534599/280682/280976/512995/614145/407109	20
bta03060	Protein export	20/2656	0.000133121573371948	538938/509739/514960/520335/415113/614128/617161/538777/282078/511453/505064/508605/504842/618954/281504/509430/504701/506986/541040/504533	20
bta00510	N-Glycan biosynthesis	30/2656	0.000137817625513271	282073/614538/282276/523737/526844/534231/534097/537812/537595/510682/504474/507939/615007/538731/507815/767958/540155/515771/509745/506537/510138/100125390/100125314/768033/535834/526256/521539/538899/281781/530027	30
bta05415	Diabetic cardiomyopathy	93/2656	0.000144598719049569	281640/282690/790875/517948/327717/515125/287012/540225/281779/538829/327710/514460/512500/287327/286764/282289/541168/540568/338086/786335/503554/511094/338064/524075/338053/282710/282001/540176/288380/282307/327680/281480/444878/327690/280991/535376/282393/534492/282290/282578/516010/282394/327702/281440/540786/282517/282478/506406/282716/282162/282120/414346/338046/515669/508233/516175/287027/…	93
bta04520	Adherens junction	44/2656	0.000205436819567229	515125/524770/527492/282419/505964/508658/515187/327672/282420/282637/522269/507204/619066/404122/507837/504482/281848/535376/539003/338049/539235/507632/614055/505453/281440/280979/506708/504625/540481/783645/282031/504657/534692/512072/407996/281577/327708/535399/526848/536759/282382/280977/527263/531488	44
bta00190	Oxidative phosphorylation	69/2656	0.000246841111238215	281640/282690/282147/327717/287012/338059/540225/508327/327710/512500/282657/338089/515696/287327/282289/338038/282148/338086/503554/338064/510509/511440/338053/286768/282710/540176/288380/338075/327680/281480/444878/327690/282393/282290/282578/550622/282394/327702/517811/282517/280701/338046/287027/513684/327696/327697/282701/613899/505684/338057/338060/510767/282405/505224/281742/337887/613541/…	69
bta05017	Spinocerebellar ataxia	64/2656	0.000281803559555627	524142/539784/517948/507414/535597/506238/513525/511207/519729/505050/517263/507340/508448/541168/513315/540568/541236/512456/521025/510029/513461/504937/527278/538204/282001/535683/511803/282307/510423/790880/519961/280991/317697/534815/515757/539507/512685/538467/282478/282716/536656/282120/414346/515669/529808/505619/282016/510155/513231/506223/530186/510767/513049/281878/767990/537631/534125/…	64
bta05208	Chemical carcinogenesis - reactive oxygen species	101/2656	0.000309520008288267	281640/281495/282690/517948/327717/515946/533199/281814/280795/287012/540225/327710/508658/512500/506270/531682/287327/511845/615552/282289/541168/327672/338086/503554/338064/526469/338053/508367/282710/497024/540176/288380/282307/327680/281480/444878/282291/327690/280991/514514/282393/521196/534492/777644/533917/282290/282578/282394/327702/281440/540786/281073/282517/505482/282478/281854/282716/…	101
bta05213	Endometrial cancer	31/2656	0.000357257746352559	790875/517948/533233/541218/533199/527492/540207/519357/100140945/327672/282637/280730/511619/282307/280991/533652/539003/521196/513497/540786/540481/100298939/506322/541140/535399/282308/510434/526848/535530/540421/786886	31
bta00071	Fatty acid degradation	25/2656	0.000384023780517077	281811/511082/508629/511222/282130/513967/513996/614508/100138312/508324/505355/522006/281748/514159/504301/537161/537539/505968/504502/509459/532785/505515/506310/507477/512044	25
bta03022	Basal transcription factors	25/2656	0.000384023780517077	540525/613479/534176/785612/505979/509259/781912/514443/511896/100125238/507984/614227/515462/100137723/534669/505638/516001/510921/531109/513231/505702/509327/613818/516578/538983	25
bta03083	Polycomb repressive complex	39/2656	0.000600903204467011	519992/534916/539040/514085/100125836/534579/540090/505147/533087/516678/506458/541084/767940/404126/511801/511984/100124510/508957/539235/505453/535287/528946/507739/615211/509106/536696/540021/513830/513297/326583/615967/615427/541003/522819/540972/532053/784529/523477/537402	39
bta04012	ErbB signaling pathway	40/2656	0.000636726302594747	525906/790875/513673/517948/536154/533199/539224/526430/513432/281987/506270/511845/540085/327672/539742/404181/512841/526469/282376/282001/282307/280991/521196/513497/282162/533729/100298939/507196/506322/280831/541140/512613/532713/537631/534125/282308/510434/522921/540421/786886	40
bta03018	RNA degradation	37/2656	0.000660986308529701	509583/540834/512320/508877/615712/532080/517417/618292/513906/537453/535340/281141/100126247/512508/533968/511913/536537/520256/523016/517979/540938/783258/538662/524155/508055/535447/282640/534576/540891/533945/538820/508005/518225/509920/517535/533443/511821	37
bta00270	Cysteine and methionine metabolism	28/2656	0.000660986308529701	514525/514462/537649/353354/508158/525059/508345/505916/286886/533481/281643/512468/281306/280869/537256/281274/505511/525659/508712/539159/532836/525563/534734/281119/614177/533044/615764/615950	28
bta01210	2-Oxocarboxylic acid metabolism	20/2656	0.000660986308529701	506888/517113/512723/618400/286886/282149/281643/281235/282446/768058/531398/280759/534599/280682/280976/508929/512995/282150/614145/407109	20
bta04010	MAPK signaling pathway	111/2656	0.000675990119678765	513673/539334/533491/540803/533199/100295732/533125/522866/281994/280795/504408/507624/281995/282321/503620/505847/514886/533815/525931/281831/519269/617701/539124/540309/541175/525072/281161/534620/535625/327672/504707/541127/510245/280877/507204/512841/281638/526469/537703/516039/615432/508367/619066/282001/509827/533908/616317/512798/281848/280991/535376/444881/519644/785016/615215/521196/5344…	111
bta04070	Phosphatidylinositol signaling system	44/2656	0.000741140606509789	282087/517948/617095/535487/100297344/540589/533289/614834/281987/281865/536810/783833/511887/535099/282309/538147/782743/539211/282001/281869/282307/510684/518488/514596/317697/534029/508236/530577/534815/540786/507860/513986/515669/513389/540005/506348/281878/521790/282308/508819/780855/535844/533622/541155	44
bta05211	Renal cell carcinoma	35/2656	0.0010111992677437	513673/517948/533199/539224/281814/282711/513432/520260/540085/327672/539742/512841/526652/282307/535578/280991/540957/521196/513497/505453/281440/534075/533729/540313/100298939/507189/506322/282031/280831/327708/541140/282308/510434/540421/520800	35
bta05212	Pancreatic cancer	36/2656	0.00107868478677308	517948/541218/533199/515125/514749/534712/282152/535369/519357/100140945/327672/280730/404181/508541/619066/505238/510814/282307/280991/535376/521196/513497/516010/281440/281073/281854/508233/537201/538477/541140/537631/534125/282308/282382/281855/540421	36
bta03015	mRNA surveillance pathway	48/2656	0.00108410791878276	533617/529071/538829/281712/540982/520351/507051/282703/508491/506507/614837/537131/527436/529929/100337373/535321/516411/531673/515145/541270/528728/533147/327689/338051/505757/100134966/540191/532337/525143/280875/512136/505915/516175/513598/518045/505417/534576/768231/787259/541013/100138550/614783/282320/541083/616181/282588/513043/538724	48
bta04130	SNARE interactions in vesicular transport	19/2656	0.00130567455274225	780809/513275/505379/510909/532261/511030/282116/613567/506198/614520/508675/788566/510312/614775/616526/614135/512890/534304/507031	19
bta05235	PD-L1 expression and PD-1 checkpoint pathway in cancer	42/2656	0.00145187569468546	517948/533199/533125/281814/280795/282321/505901/282419/281987/281055/539124/281534/327672/282420/541127/404181/516039/508541/510814/282307/282291/280991/444881/521196/534492/506727/539235/540786/281073/281854/508233/100298939/506322/537201/280831/541140/282308/510434/533834/533527/508619/281855	42
bta00562	Inositol phosphate metabolism	34/2656	0.00164860389934433	282087/517948/327692/535487/540589/533289/281987/281865/536810/783833/535099/282309/782743/514123/539211/281869/518488/514596/530577/534815/541067/540786/507860/513986/515669/540005/281543/521790/509394/508819/534118/535844/533622/541155	34
bta05225	Hepatocellular carcinoma	69/2656	0.00177401203737411	790875/100125416/517948/533233/541218/533199/515125/534712/282152/535369/281987/519357/523325/540085/615552/537412/327672/526153/515409/280730/404181/614312/540910/789613/404122/511619/282001/497024/540181/282307/518884/281848/280991/535376/539003/506557/521196/533782/319097/513497/777644/533917/516010/280979/540786/540481/445416/281806/100298939/507346/507196/506322/445420/615507/327709/445417/5…	69
bta04810	Regulation of actin cytoskeleton	87/2656	0.00185130486920919	282564/513673/539034/517948/540803/533233/526585/533199/539224/524770/538829/508874/513432/281876/533289/505964/506270/525931/517111/503575/519269/614345/281161/506596/327672/527550/522269/539742/540310/512841/513895/317655/508490/539211/619066/404122/507837/506995/100141021/281875/535043/281597/537711/280794/540838/504482/317654/282307/281872/539332/280991/540092/539459/338049/521196/614055/3266…	87
bta05215	Prostate cancer	43/2656	0.00185130486920919	790875/541166/517948/533199/515700/534712/535183/535369/525931/100140945/327672/282307/281848/282291/281832/280991/539003/521196/513497/767874/505453/505908/540786/281073/540481/404193/281407/281854/508233/281806/100298939/506322/785086/540378/282646/541140/512613/535399/282308/510434/782252/281855/540421	43
bta00062	Fatty acid elongation	17/2656	0.00188886032186054	613886/100125237/281811/789567/353301/614096/617293/516797/615756/522006/539782/281748/540348/281421/532785/618814/532015	17
bta01250	Biosynthesis of nucleotide sugars	21/2656	0.00195047358339217	512299/536133/508132/534788/281565/281779/280808/530855/504889/523154/513586/514161/617688/510978/614824/280817/100138313/534402/100336710/281564/530101	21
bta04910	Insulin signaling pathway	56/2656	0.00320411664208408	525906/790875/528478/517948/533199/282856/540412/617095/100297344/538829/505560/508658/783833/327672/286879/786335/404181/615679/512841/539361/369023/281152/507056/505568/615074/519920/282307/540404/280991/100139910/521196/532573/504625/281854/614824/280817/516175/100298939/507196/506322/282323/538954/525647/512072/528204/541140/281751/537631/534125/282308/282322/510434/538519/540421/786886/515732	56
bta04722	Neurotrophin signaling pathway	51/2656	0.00320411664208408	790875/517948/533199/100295732/282705/617095/504408/100297344/281987/534407/617701/539124/282010/540085/614726/327672/280730/282125/512841/537703/338054/533908/282307/282291/280991/515034/338049/521196/534492/506727/281440/281854/282162/508233/100298939/507196/506322/282031/280831/327708/541140/532713/537631/534125/282308/510434/535530/533953/100034674/526227/511190	51
bta04136	Autophagy - other	18/2656	0.00395488218359087	508571/507414/507340/282531/527278/507056/540482/519961/787967/534815/535236/512685/529808/509587/513049/282320/532686/100296883	18
bta01232	Nucleotide metabolism	38/2656	0.00416806437789122	512320/515837/509834/508167/519697/537649/508097/613653/280712/505537/534611/615447/504652/534937/280716/616377/511969/533000/507631/789324/515663/281951/784292/521103/783572/514185/517063/509965/506131/510949/530642/281613/525937/531411/281363/615535/281229/767849	38
bta01230	Biosynthesis of amino acids	33/2656	0.0044953130025168	514525/512571/518752/613376/512526/281141/281199/618400/286886/281643/539606/281235/282446/768058/509566/533630/514759/767880/280869/513453/539159/514209/507197/280682/281543/281181/280976/614177/512995/533044/614145/507517/537688	33
bta04730	Long-term depression	29/2656	0.00478845845652531	533199/522866/281793/280755/525072/282433/327672/281792/535321/282001/281848/317697/281791/521196/515159/282004/515669/100298939/506322/539521/281790/281878/541140/533330/510434/281788/282320/536654/540421	29
bta04071	Sphingolipid signaling pathway	50/2656	0.00565860563068103	517948/533199/533617/537972/282133/327672/504707/280730/535321/619066/282001/282307/614354/615641/533147/540994/505757/280991/281791/338049/521196/534492/100134966/281440/515159/533538/540786/510620/522515/515669/505915/508233/282883/100298939/539223/506322/539521/281790/530776/541140/520954/537631/534125/282308/505233/510434/282320/536654/614165/527263	50
bta04213	Longevity regulating pathway - multiple species	28/2656	0.00596370895591517	281495/517948/281831/520639/531682/281603/514859/404181/507056/404126/282307/540404/281848/280991/282254/525482/613629/782397/100298939/506322/282323/538954/541140/282308/282322/535530/532686/281496	28
bta04720	Long-term potentiation	31/2656	0.00683992789706056	533199/617095/100297344/282321/538829/327672/282001/533908/317697/521196/505453/282162/515669/516175/100298939/506322/282031/282323/767949/535383/327708/281878/541140/532713/282322/510434/536654/533527/526227/540421/511190	31
bta00620	Pyruvate metabolism	22/2656	0.00683992789706056	512571/282856/507844/511082/512723/520260/508629/513967/540335/507817/509274/281306/525813/537256/281274/537539/618607/505515/507477/504764/512044/407109	22
bta00563	Glycosylphosphatidylinositol (GPI)-anchor biosynthesis	15/2656	0.00751763040491331	767951/616044/515306/768015/523737/504724/513395/510483/504583/507080/504677/519213/525095/509680/508700	15
bta03450	Non-homologous end-joining	9/2656	0.00821127714649192	781252/517886/512740/525093/531945/522307/510132/788127/613590	9
bta00100	Steroid biosynthesis	12/2656	0.00883879725352211	615906/541302/504287/504481/100125267/282384/514745/533726/539630/281767/616694/515569	12
bta04721	Synaptic vesicle cycle	34/2656	0.00921444855904585	282147/517446/338059/508327/282378/508794/282657/338089/513275/338038/282148/518407/784636/281080/282183/282365/282116/286768/504457/338075/616071/550622/788566/282471/513684/515216/505684/282405/505224/282029/511691/282353/530692/338082	34
bta04660	T cell receptor signaling pathway	50/2656	0.00926963588602345	525906/790875/513673/517948/536154/533199/533125/539224/533617/280795/526430/282321/513432/505901/281987/281055/327672/541127/539742/535321/508367/282307/533147/282291/505757/280991/338049/521196/534492/100134966/506727/281073/281854/533729/505915/508233/100298939/506322/540824/280831/541140/522346/537631/534125/282308/510434/282320/533527/527263/281855	50
bta03050	Proteasome	23/2656	0.00975012209981747	539784/506238/528142/513525/511207/510314/519729/505050/617807/508448/513315/512456/510029/513461/504937/538204/535683/511803/510423/282016/510155/530186/514237	23
bta04962	Vasopressin-regulated water reabsorption	23/2656	0.00975012209981747	534708/511045/507311/281793/404151/519789/540369/282116/504457/338054/526329/537748/510330/525482/506441/508675/282323/613724/785086/539150/282322/532723/613489	23
bta05221	Acute myeloid leukemia	30/2656	0.0100348314566711	517948/533199/534401/327672/404181/534280/282376/508541/282307/280991/521196/353106/281402/281073/540481/281854/508233/100298939/506322/515310/541140/281667/535399/280832/282308/510434/509418/281855/540421/508424	30
bta05230	Central carbon metabolism in cancer	30/2656	0.0100348314566711	517948/533199/512571/281814/614027/327672/282355/528655/525335/281235/282307/280991/521196/540786/404193/614824/280817/537256/281274/100298939/506322/539561/541140/615392/280832/282308/535416/510434/281179/407109	30
bta03020	RNA polymerase	17/2656	0.0100348314566711	505599/100125877/282342/536316/539061/504452/282312/618296/507533/540428/540308/505641/507314/540839/767843/511587/508049	17
bta04935	Growth hormone synthesis, secretion and action	47/2656	0.0108027605158862	790875/517948/533199/280795/281793/281987/506270/327672/527550/281603/512841/526469/516039/282376/508541/282001/509827/510814/282307/280805/280991/317697/281791/521196/534492/513928/505453/525482/515669/100298939/507196/506322/539521/282323/281790/282261/785086/281878/541140/537631/534125/282308/282322/514246/510434/281788/536654	47
bta04211	Longevity regulating pathway	37/2656	0.0110391423626597	517948/528606/531682/507340/407235/281603/280730/514859/404181/507056/509827/519920/509863/282307/540404/281848/280991/517850/513928/514062/525482/613629/508233/100298939/506322/282323/538954/785086/528204/513049/541140/281751/282308/282322/535530/532686/281496	37
bta05220	Chronic myeloid leukemia	33/2656	0.013297975964713	517948/541218/533199/515125/534712/282152/535369/519357/327672/280730/512841/282376/404126/282307/282291/280991/535376/521196/513497/281073/281854/508233/100298939/507196/506322/540378/541140/512613/282308/510434/282382/281855/540421	33
bta05231	Choline metabolism in cancer	40/2656	0.0134483829671112	100125779/517948/533199/522866/281814/280795/281987/525931/511887/525072/327672/538147/404181/619066/282001/504482/282307/617172/280991/521196/281440/505908/100298939/506322/507455/280831/513389/528204/506348/511291/541140/536213/537631/534125/282308/510434/508819/541266/504545/531488	40
bta05135	Yersinia infection	58/2656	0.0144693172592612	790875/517948/533199/280795/281876/281987/508361/506270/503575/538559/539124/614345/506596/516048/327672/527550/541127/512841/526469/516039/616849/619066/404122/507837/281597/280794/540838/504482/533908/282307/282291/280991/444881/539459/338049/534492/326600/281440/280979/281073/281854/508233/519754/280831/616545/281577/533141/519958/537631/534125/282308/510434/508819/536654/533953/281855/526227/…	58
bta05165	Human papillomavirus infection	119/2656	0.0146575321225532	282147/790875/282564/539547/528478/517948/533233/541281/533199/512571/509855/281530/533617/282705/506238/338059/508327/534712/783681/281876/281793/535369/524870/539687/506270/282657/408005/338089/523325/281871/532572/282023/338038/327672/504707/282148/524653/280730/535321/404181/614312/617638/781865/508490/286768/541101/540216/506995/539545/511619/281875/535043/510814/280794/404126/514561/338075/…	119
bta00480	Glutathione metabolism	28/2656	0.0147565957583429	505991/281365/508167/525059/505537/505916/514939/282438/615552/613919/281235/540559/511575/281209/512468/777644/533917/506406/281806/507346/615507/327709/525659/506991/533374/781648/281179/615950	28
bta04510	Focal adhesion	73/2656	0.0147565957583429	790875/282564/513673/517948/541281/533199/281530/539224/524770/538829/503620/513432/281876/505964/506270/525931/615430/540207/281662/532572/327672/527550/522269/539742/540310/512841/508490/619066/404122/506995/282001/281875/535043/280794/282307/281872/281848/280991/539003/613533/338049/521196/540547/614055/281440/280979/505908/540786/783645/533729/516175/100298939/507196/282031/280831/520030/4936…	73
bta05170	Human immunodeficiency virus 1 infection	86/2656	0.0147565957583429	513673/525962/515595/517948/533199/100126076/539224/281203/281668/535365/280795/617095/100297344/282321/513432/282152/524683/281987/506270/281055/539124/281201/100140945/281534/506192/327672/281792/504707/541127/507677/539742/280730/404181/512841/516039/619066/282001/540693/327679/282307/539332/282291/281803/280991/444881/317697/281791/521196/504335/534492/281202/281440/281073/534072/408016/28185…	86
bta00785	Lipoic acid metabolism	13/2656	0.0163039130762375	506888/286864/517113/512723/527628/282149/531398/280759/534599/530865/507688/282150/407109	13
bta04723	Retrograde endocannabinoid signaling	57/2656	0.0163039130762375	525962/327717/281203/535365/327710/287327/281201/282023/282289/327672/281603/281792/338064/282001/526088/288380/517459/327680/327690/317697/505283/281791/534492/282290/525482/327702/281202/538021/282517/100125276/338046/515669/287027/327697/539521/282323/540007/338057/338060/281790/541291/281742/613541/281878/404188/327670/615885/537631/534125/282322/338063/540657/327665/536654/613930/327673/2822…	57
bta04728	Dopaminergic synapse	51/2656	0.0184736661202166	790875/525962/281203/535365/533617/280795/617095/100297344/538829/514261/281793/530705/281201/281792/536561/535321/281638/282001/509827/526088/538771/533147/505757/280991/317697/281791/534492/100134966/513928/281202/282471/100125276/282162/515669/505915/516175/280707/539521/282323/281790/785086/511273/281878/532713/537631/534125/282322/282320/536654/533527/613930	51
bta04966	Collecting duct acid secretion	14/2656	0.0190807279699675	282147/338059/508327/338089/280740/338038/282148/286768/338075/550622/513684/282405/505224/338082	14
bta04625	C-type lectin receptor signaling pathway	41/2656	0.0216090496357316	525906/517948/540803/509855/617095/100297344/282321/503575/519269/282023/327672/541127/508367/510814/282307/282291/280991/317697/338049/521196/534492/281073/526392/281854/533729/508233/100298939/506322/540824/280831/504282/540378/511023/281878/541140/537631/534125/282308/789216/533527/281855	41
bta01040	Biosynthesis of unsaturated fatty acids	15/2656	0.0216090496357316	613886/100125237/789567/513996/614096/508324/617293/615756/280924/539782/508918/540348/493643/618814/532015	15
bta05418	Fluid shear stress and atherosclerosis	55/2656	0.0222839025044383	517948/617236/100295732/280795/617095/515700/100297344/506270/615552/526469/537703/619066/404122/286807/281875/497024/338068/281598/614967/407127/282307/540404/281832/280991/539003/338049/534492/767874/777644/533917/281440/280979/505908/281073/281407/281854/404101/508233/281806/507346/505940/615507/327709/280831/538954/493642/282646/537631/534125/338045/282308/281839/532791/534722/281855	55
bta04310	Wnt signaling pathway	64/2656	0.0228955702356647	790875/539639/614346/616704/533233/515125/507111/513742/282705/282321/282419/536121/505423/523325/510821/618586/282420/541127/507204/281386/614312/619066/511619/282001/281170/539003/338049/533782/353106/540547/539235/505453/281440/504411/534072/540481/613629/282162/445416/515669/531389/513056/445420/282323/280831/445417/785152/533672/768234/282859/532713/535399/537631/534125/282322/615427/445419/…	64
bta04932	Non-alcoholic fatty liver disease	64/2656	0.0228955702356647	790875/517948/327717/327694/280795/287012/540225/535820/327710/508431/512500/287327/407235/282289/541236/338086/536561/280730/503554/338064/539361/508531/288380/282307/327680/540404/281480/444878/327690/280991/282393/534492/282290/282394/327702/281440/282517/408016/281854/338046/514210/508233/287027/327696/327697/280831/538954/613899/338057/338060/510767/281742/613541/404188/327670/537631/534125/…	64
bta05205	Proteoglycans in cancer	72/2656	0.023341544257522	282564/517948/540803/533199/281530/281814/538829/281876/281987/506270/517111/503575/519269/281534/540085/281161/327672/404181/508541/404122/282001/281875/280794/317654/282307/281872/281848/280991/539003/317697/338049/521196/533782/534492/513497/516010/540757/518085/281440/280979/506724/408016/282162/445416/533729/516175/506939/100298939/506322/445420/282323/445417/782170/493642/538606/280847/5403…	72
bta05161	Hepatitis B	65/2656	0.025032815519426	517948/533199/515125/280795/534712/515499/618508/535369/286863/287022/539124/519357/100140945/281534/327672/541127/280730/526469/516039/282376/508541/414925/282001/509827/510814/282307/282291/280991/535376/444881/521196/534492/513497/513928/505453/281073/408016/281854/282716/511951/508233/100125591/100298939/506322/537201/280831/510767/785086/533141/511023/537782/541140/519958/281667/537631/53412…	65
bta00240	Pyrimidine metabolism	25/2656	0.0259748532298423	281568/508167/519697/508097/505537/534611/533873/615447/504652/534937/616377/507631/789324/515663/281951/784292/281124/509965/506131/530642/531411/768044/281363/615535/767849	25
bta04370	VEGF signaling pathway	25/2656	0.0259748532298423	517948/533199/522866/282321/281987/506270/100140945/282023/525072/327672/619066/282001/282307/280991/615215/521196/534492/516099/281440/100298939/506322/541140/282308/510434/533527	25
bta00640	Propanoate metabolism	15/2656	0.0291609471805096	515902/327692/509983/511090/614302/511222/282149/513996/537713/280871/281748/537256/281274/280759/282150	15
bta04371	Apelin signaling pathway	52/2656	0.0303105137100368	525962/540803/507414/533199/515125/281203/535365/617095/337925/100297344/783681/519269/281201/327672/281603/282637/286879/404181/527278/317654/540404/280991/317697/281791/521196/534815/516010/525482/281375/281202/515610/281407/100125276/515669/100298939/100336730/506322/539521/282323/538954/281790/509232/281878/541140/281499/282322/510434/407125/536654/282382/613930/281103	52
bta04980	Cobalamin transport and metabolism	10/2656	0.0309775011114866	533243/511673/617636/521533/507991/280871/280869/281997/505043/510495	10
bta00310	Lysine degradation	27/2656	0.0324453017640598	534913/506888/528606/517113/536936/511082/615229/508629/513967/533087/511299/514062/782887/514996/281748/513054/767828/537539/100138100/539121/509106/532785/506310/507477/508929/512044/523047	27
bta04210	Apoptosis	53/2656	0.0332756343903379	517948/533199/327694/280795/523039/535820/540108/404187/282152/281662/286764/100140945/327672/504707/280730/508367/404122/414925/282307/282291/280991/317697/521196/280979/281073/408016/281854/352958/281661/508233/509715/282883/100298939/506322/280831/510767/531419/504244/537782/281878/541140/538409/537631/282333/534125/282308/510434/516326/540643/281105/281647/535714/281855	53
bta03008	Ribosome biogenesis in eukaryotes	38/2656	0.0344797825509844	505082/509871/540834/517417/520351/524743/282419/540139/515001/282420/360191/614870/614984/505846/521240/507155/526343/531149/505600/539235/531274/618429/532864/513237/617906/617204/514945/512136/514870/507369/507132/515057/512048/782674/535163/505324/525619/513043	38
bta04611	Platelet activation	45/2656	0.0344797825509844	528478/517948/526585/533125/522866/538829/533670/281876/281793/503575/534816/525072/282433/517688/327672/281603/540310/404122/282307/281872/280991/317697/281791/338049/534492/614055/525482/280979/282004/515669/512056/516175/282031/539521/282323/281790/538606/327708/281878/533330/282308/282322/536654/783470/527263	45
bta04919	Thyroid hormone signaling pathway	45/2656	0.0344797825509844	790875/517948/533199/281814/525346/525389/515299/281987/287019/519758/100140945/540568/517336/327672/507663/520734/532621/404122/282001/281875/510814/404126/317654/282307/280991/539003/521196/505453/280979/541303/515669/100298939/282144/506322/282323/528204/540378/541140/282308/282322/510434/404125/541240/520974/529109	45
bta04068	FoxO signaling pathway	49/2656	0.0358389132115684	539020/517948/540328/533199/515125/282856/281668/514886/513776/531682/327672/282531/520388/507204/508541/369023/327679/282307/539449/540404/519018/281848/280991/535376/521196/534492/513497/505453/538238/540786/281073/281854/613629/100298939/506322/538954/504282/540378/541140/512613/768234/537631/534125/282308/510434/282382/535530/281496/540421	49
bta00513	Various types of N-glycan biosynthesis	20/2656	0.0358389132115684	504468/614538/282276/534231/510682/504474/507939/615007/507815/767958/515771/506537/100125390/100125314/768033/526256/521539/538899/281781/530027	20
bta01521	EGFR tyrosine kinase inhibitor resistance	32/2656	0.0365990818743299	790875/517948/533199/282152/281987/525931/540085/281161/327672/280730/404181/280877/508541/282001/519920/282307/281848/280991/521196/505908/540786/404193/100298939/507196/506322/537201/541140/281751/282308/510434/535530/540421	32
bta04152	AMPK signaling pathway	46/2656	0.0379831765836279	517948/407159/282856/533617/783373/508373/287019/407235/286879/786335/514859/535321/404181/539361/369023/515024/281152/507056/506029/511451/282307/540404/281848/533147/505757/280991/100134966/527051/280924/613629/505915/540959/538954/281052/281067/785086/528204/509459/281667/282308/100125881/617316/532723/282320/539180/535530	46
bta01522	Endocrine resistance	36/2656	0.0405696323765018	517948/533199/280795/534712/783681/281793/535369/506270/327672/281603/280730/404181/507663/520734/282307/281848/280991/521196/534492/513497/525482/100298939/507196/506322/282323/280831/540378/541140/512613/537631/534125/282308/282322/510434/522921/540421	36
bta05222	Small cell lung cancer	37/2656	0.0468293935693016	517948/541218/534712/281876/282152/535369/506270/539124/519357/100140945/532572/282023/280730/781568/508490/281875/535043/280794/282307/281872/519018/282291/280991/513497/540786/281073/408016/281854/508233/615827/520030/510767/537782/512613/282308/281647/281855	37
bta04015	Rap1 signaling pathway	73/2656	0.0497282160353071	528478/539034/517948/540803/526585/533199/281530/617095/100297344/508874/503620/533670/281876/281793/281987/539687/525931/515187/281161/327672/527550/281603/281792/524653/282637/512841/513895/529760/516039/619066/404122/282001/537312/505238/512798/282307/281848/280991/539003/281791/338049/521196/534492/525482/281440/280979/505908/404193/535132/515669/512056/508234/100298939/506322/282031/539521/5…	73
