# Supplementary material for: Oxygen level alters energy metabolism in bovine preimplantation embryos
Source: Sci Rep. 2025 Apr 2;15:11327. doi: 10.1038/s41598-025-95990-z (PMC11965477; doi:10.1038/s41598-025-95990-z)
Supplement: Supplementary file 9 — Supplementary Material 9 [file 41598_2025_95990_MOESM9_ESM.xlsx]

## Sheet: KEGG_normoxia
KEGG downregulated pathways at 16c stage compared to zygote in normoxia
ID	Description	GeneRatio	p.adjust	geneID	Count
bta04110	Cell cycle	84/2245	6.83411636608613e-13	790875/614347/614056/537027/281668/533617/514777/768311/534712/534579/515499/505847/535369/524870/286863/512740/504367/540966/287022/617904/505356/506605/783986/540537/535072/282126/507122/515476/525428/535321/282125/515301/540660/616275/529245/517812/511281/404126/528453/515462/327679/539566/519018/505757/520188/513497/540547/100134966/615542/281302/538789/516010/505453/538238/286862/539924/5178…	84
bta04140	Autophagy - animal	85/2245	5.55025963153374e-12	508571/508354/517948/540803/507414/533199/518781/520990/281814/534211/535820/539339/534126/282691/281897/534150/505361/282152/617606/540381/519269/614285/539124/517263/507340/538050/444874/510197/535099/327672/532261/282531/514859/404181/281370/281942/527278/515032/506232/507056/513771/539513/540482/282307/540404/519961/280991/613757/317697/787967/521196/509970/534815/529235/282883/100298939/5063…	85
bta04144	Endocytosis	110/2245	5.55025963153374e-12	615954/525906/506187/517446/528478/404069/534708/613647/505206/512029/538743/535992/507722/783373/504750/511223/512734/514261/506471/617385/508431/539295/539687/618785/281022/281831/539124/505438/614321/535566/513840/614521/516048/282136/789414/521864/524653/618168/508900/784636/281080/282183/504785/281638/505336/616849/613749/534750/511582/510596/538771/281736/281597/540838/511199/523797/532685/…	110
bta04141	Protein processing in endoplasmic reticulum	85/2245	5.55025963153374e-12	506316/538938/767980/100125317/614538/614959/781454/535820/613927/415113/507165/614128/535071/526612/513253/534231/404121/281546/282295/281831/281662/513023/520833/519058/613357/541236/524459/360006/507541/514688/280730/512757/613676/508465/281373/508519/497024/536181/533994/281803/790880/281832/504474/511008/512530/507939/505064/767874/616187/513928/282254/615027/511649/504565/535287/507880/6150…	85
bta04120	Ubiquitin mediated proteolysis	80/2245	5.55025963153374e-12	525906/515595/614347/509231/538029/534211/614512/508431/613423/515582/517544/505356/539124/519357/520833/519896/783986/444874/540537/535072/787118/511467/767894/512457/507005/505512/613343/617078/613676/281370/100138178/353120/540660/616275/534349/534325/514387/534852/519018/541005/511631/540957/512647/504565/515573/616130/535287/534072/615599/540089/513868/511951/508358/505133/535312/784986/5153…	80
bta04137	Mitophagy - animal	60/2245	3.44177201596606e-11	507707/524142/515180/540803/508410/538743/281814/535820/534150/282419/282152/535369/519269/517263/538050/534574/508608/444874/100140210/282531/510379/507541/282420/510219/511257/281370/281942/613749/527278/515032/540482/510683/508406/509970/539235/352959/282335/511088/508233/100298939/506322/280831/614074/535589/533141/538284/539150/541140/515363/509107/618777/537631/534125/338045/512356/507345/5…	60
bta05166	Human T-cell leukemia virus 1 infection	98/2245	9.39330683224658e-09	517948/614347/533199/788119/537027/281668/280795/515700/515640/282321/534712/282152/535369/281055/505356/540309/783986/541168/540537/535072/327672/533251/533202/281603/541127/282127/280730/518494/526469/282376/508367/540660/616275/509827/540230/282307/282291/280991/513497/540547/513928/516010/505453/525482/517837/282480/281073/526392/539594/282478/281854/614688/282716/540089/282120/540313/508233/…	98
bta05132	Salmonella infection	104/2245	5.9162906379976e-08	531741/539034/517948/533199/518781/520990/531907/511083/280795/511045/507311/539484/515118/540815/514261/505361/513342/505964/508361/518622/534407/540381/538559/539124/538050/783375/515552/281534/510197/404151/327672/768070/519789/504707/517633/280730/540369/513895/526469/516039/613749/404122/100141021/526329/538771/281597/540838/536605/282291/537748/281832/280991/510330/444881/539003/540092/5394…	104
bta04142	Lysosome	64/2245	7.85782741484272e-08	767602/538401/504468/100126076/280815/533428/529186/281897/404187/518169/282657/338038/506192/515809/282148/281080/286768/535442/510539/509522/508867/784163/281281/536435/516797/286772/536469/550622/515935/515687/100125267/511345/510620/509427/281433/514761/352958/509715/513684/282883/512078/505684/281421/518974/521189/512444/404156/509610/281291/534634/505514/533177/504310/515766/505738/281023/2…	64
bta03030	DNA replication	25/2245	1.31312188572476e-07	504637/518653/613730/509258/515602/515499/504367/537616/785457/100124507/281990/504844/517812/514682/281302/508652/539924/540969/514793/512754/506240/506970/512830/510678/534848	25
bta04914	Progesterone-mediated oocyte maturation	47/2245	2.5809349670542e-07	517948/614347/533199/281668/514777/505847/504437/505356/506605/783986/540537/535072/327672/281603/540660/616275/533908/526376/327679/282307/281832/280991/281791/520188/521196/534492/767874/525482/538238/517837/537016/540089/539521/282323/281790/519217/541140/281667/514572/537631/534125/282308/282322/530333/507731/777693/511190	47
bta03410	Base excision repair	28/2245	2.5809349670542e-07	504637/518653/517053/613730/515602/282691/515499/537616/286764/785457/511381/100124507/281990/514719/505152/513458/520497/511463/535203/508652/522307/515343/614688/281377/513051/517825/444987/510678	28
bta03440	Homologous recombination	27/2245	3.18510638236563e-07	514749/617007/614152/522943/525093/537616/537418/281990/529507/504844/527411/100125299/353120/530961/768244/512977/507620/528432/100140639/512754/789410/615896/512897/504796/788127/508607/519513	27
bta03013	Nucleocytoplasmic transport	57/2245	4.26103720610835e-07	539639/509871/617236/529231/510372/785768/540982/504307/784219/614694/506392/520351/513080/518622/540111/507869/533001/529929/510004/100138517/504786/507804/531673/513592/515145/510540/286807/511248/614967/767620/506738/515588/100296970/510250/512530/540191/513270/100138748/506509/515573/504506/100125940/789280/524528/512136/505417/523399/520924/506561/535264/787259/100139879/541013/506916/507478…	57
bta04114	Oocyte meiosis	57/2245	1.12206828102329e-06	614347/614056/533199/281668/533617/617095/514777/100297344/282321/538829/768311/504437/286863/287022/505356/506605/783986/540537/535072/282318/282126/327672/281603/535321/282125/540660/616275/533908/327679/505757/317697/534492/100134966/525482/538238/286862/517837/537016/534072/281729/540089/282162/516175/282323/515376/506740/519217/532713/514572/282322/615427/282320/507731/508043/777693/515080/5…	57
bta05100	Bacterial invasion of epithelial cells	39/2245	1.3532112036145e-06	531741/517948/527492/281876/508361/506270/540207/538559/506605/510704/540085/527550/282637/281080/512841/404122/281597/540838/504482/282307/539003/539459/338049/512478/326600/281440/280979/783645/506939/507196/511612/493642/281577/535746/282308/511691/540614/526848/531488	39
bta04218	Cellular senescence	66/2245	9.72847194751967e-06	517948/540803/533199/788119/281668/614773/617095/100297344/282321/538829/534712/535369/524870/510420/522943/525093/519269/281662/541168/282318/327672/525428/541127/516039/767940/327679/282307/280991/317697/520188/521196/534492/513497/540547/516010/281375/282480/534072/282478/282716/613629/536656/282120/540313/508233/504647/516175/100298939/506322/282261/528204/540378/519217/541140/281667/338045/2…	66
bta01212	Fatty acid metabolism	31/2245	1.29278901394859e-05	613886/100125237/281811/789567/511222/282130/281152/100138312/353301/614096/508324/617293/516797/615756/280924/281748/514159/504301/513530/505968/504502/508918/540348/281421/509459/532785/493643/533020/618814/532015/512044	31
bta03420	Nucleotide excision repair	31/2245	1.29278901394859e-05	504637/505599/518653/534176/613730/515602/509602/515499/537616/519357/785457/511896/504452/100125238/100124507/281990/504844/507984/515462/100137723/516371/508652/540428/522908/511951/512754/540564/537958/530189/510678/508601	31
bta05210	Colorectal cancer	41/2245	6.0605980855028e-05	790875/517948/533233/533199/280795/533115/540526/519357/100140945/327672/280730/404181/619066/414925/505238/282307/280991/539003/517850/338049/521196/513497/516010/504357/281440/540481/100298939/506322/280831/538477/541140/535399/537631/534125/282308/510434/618405/782690/616744/282382/504939	41
bta05213	Endometrial cancer	30/2245	6.7633980548836e-05	790875/517948/533233/533199/527492/540207/519357/100140945/327672/282637/280730/282307/280991/539003/521196/513497/504357/540481/100298939/506322/541140/535399/282308/510434/618405/782690/526848/504939/535530/786886	30
bta00520	Amino sugar and nucleotide sugar metabolism	27/2245	7.66673803693986e-05	512299/504468/536133/508132/534788/281565/281779/280808/504889/513586/514161/617688/521401/510978/614824/280817/535325/100138313/534402/526748/100336710/515773/281564/508383/530101/522919/533608	27
bta04146	Peroxisome	38/2245	7.66673803693986e-05	281495/617160/512676/281360/512902/281400/504360/512677/531682/507393/614539/508609/613679/281235/100138312/515608/508324/534944/505355/514159/538800/282885/521522/506527/526059/508918/281997/505771/281092/514832/537878/506631/618791/493643/617720/533077/515730/281496	38
bta04150	mTOR signaling pathway	63/2245	9.9477846362297e-05	790875/517948/533199/533861/534917/521637/282657/338089/617606/614849/523325/534624/506974/327672/526642/514859/404181/614312/526652/507056/282001/506029/511451/519920/509863/533908/282307/534045/540404/527459/519018/280991/508487/338049/512530/521196/533782/532704/506509/534485/507528/281073/281854/529235/445416/507107/100298939/506322/445420/516090/538954/617367/282405/528204/541140/281751/2823…	63
bta03082	ATP-dependent chromatin remodeling	50/2245	0.000112109444979227	100125416/505992/534386/616297/768207/510942/282110/537503/538310/615387/537412/526153/515409/512885/540910/789613/404122/535498/527199/767940/404126/615865/614390/511438/615133/506557/540169/533426/540947/614852/618295/615062/508442/280979/513235/505619/517206/534883/540599/513000/533232/509060/613596/506402/508384/414274/510678/518186/538442/537402	50
bta04012	ErbB signaling pathway	38/2245	0.000133905672952666	525906/790875/513673/517948/536154/533199/539224/526430/513432/281987/506270/511845/540085/327672/539742/404181/512841/526469/282376/282001/282307/280991/521196/513497/282162/100298939/507196/506322/280831/541140/512613/532713/537631/534125/282308/510434/522921/786886	38
bta03460	Fanconi anemia pathway	26/2245	0.000227865262680154	539547/514749/614512/537418/510793/504844/527411/100125299/353120/522442/513626/618860/515845/513464/513606/515909/615553/516371/507620/510858/527039/528432/516328/512754/615352/517422	26
bta05211	Renal cell carcinoma	33/2245	0.000364730614473642	513673/517948/533199/539224/281814/282711/513432/520260/540085/327672/539742/512841/526652/282307/535578/280991/540957/521196/513497/505453/281440/534075/540313/100298939/507189/506322/282031/280831/327708/541140/282308/510434/520800	33
bta05215	Prostate cancer	41/2245	0.000364730614473642	790875/541166/517948/533199/515700/534712/535183/535369/525931/100140945/327672/282307/282291/281832/280991/539003/521196/513497/767874/505453/505908/281073/540481/404193/281854/508233/281806/100298939/506322/785086/540378/519217/282646/541140/512613/509107/535399/282308/510434/782690/782252	41
bta03022	Basal transcription factors	23/2245	0.000394772151142711	613479/534176/505979/509259/781912/514443/511896/100125238/507984/614227/515462/100137723/534669/505638/516001/510921/531109/513231/505702/509327/613818/516578/538983	23
bta04010	MAPK signaling pathway	99/2245	0.000404491298701288	513673/533491/540803/533199/533125/281994/280795/504408/515640/507624/281995/282321/503620/505847/514886/533815/525931/281831/519269/617701/539124/540309/541175/525072/281161/535625/327672/504707/541127/510245/280877/507204/512841/281638/526469/537703/516039/615432/508367/619066/282001/509827/533908/616317/512798/280991/444881/519644/785016/615215/521196/534492/282254/533897/516099/281440/515159/…	99
bta05212	Pancreatic cancer	33/2245	0.000856657386236113	517948/533199/514749/534712/282152/535369/519357/100140945/327672/280730/404181/508541/619066/505238/510814/282307/280991/521196/513497/516010/281440/281073/281854/508233/537201/538477/541140/537631/534125/282308/618405/282382/504939	33
bta04520	Adherens junction	38/2245	0.000872182904111815	524770/527492/282419/505964/508658/515187/327672/282420/282637/522269/507204/619066/404122/507837/504482/539003/338049/539235/614055/505453/281440/280979/506708/504625/540481/783645/282031/504657/534692/407996/281577/327708/535399/782690/526848/536759/282382/531488	38
bta03430	Mismatch repair	14/2245	0.0010190950924386	504637/533115/540526/515602/515499/537616/506390/100124507/281990/504844/508652/527039/512754/616744	14
bta01250	Biosynthesis of nucleotide sugars	20/2245	0.0010190950924386	512299/536133/508132/534788/281565/281779/280808/504889/513586/514161/617688/510978/614824/280817/535325/100138313/534402/100336710/281564/530101	20
bta01240	Biosynthesis of cofactors	56/2245	0.0010190950924386	540283/514168/534382/369021/511624/286864/517539/281565/525059/517656/525303/527628/534611/522863/513419/508629/617636/281643/511440/513967/615447/507308/504889/280716/280994/507986/506968/513586/534286/514161/512468/281158/789324/515663/510978/504771/515687/517811/613425/513530/506682/525659/517063/618607/539294/506131/788066/506308/530865/281564/504633/614177/281613/533044/510679/767849	56
bta05225	Hepatocellular carcinoma	62/2245	0.00125318260686135	790875/100125416/517948/533233/533199/534712/282152/535369/281987/519357/523325/540085/615552/537412/327672/526153/515409/280730/404181/614312/540910/789613/404122/282001/497024/282307/280991/539003/506557/521196/533782/513497/777644/533917/516010/504357/280979/540481/445416/281806/100298939/507346/507196/506322/445420/615507/327709/533232/509060/282388/541140/535399/282308/532791/414274/510434/6…	62
bta05235	PD-L1 expression and PD-1 checkpoint pathway in cancer	38/2245	0.00129326373204414	517948/533199/533125/281814/280795/282321/282419/281987/281055/539124/281534/327672/282420/541127/404181/516039/508541/510814/282307/282291/280991/444881/521196/534492/506727/539235/281073/281854/508233/100298939/506322/537201/280831/541140/282308/510434/533834/508619	38
bta00062	Fatty acid elongation	16/2245	0.00148701873536878	613886/100125237/281811/789567/353301/614096/617293/516797/615756/281748/787270/540348/281421/532785/618814/532015	16
bta04962	Vasopressin-regulated water reabsorption	23/2245	0.00156284054636408	534708/511045/507311/281793/404151/519789/540369/282116/613749/504457/338054/526329/537748/510330/525482/506441/282323/613724/785086/539150/282322/532723/613489	23
bta00280	Valine, leucine and isoleucine degradation	24/2245	0.00156284054636408	513504/515902/510440/281811/614302/512070/505842/508629/511222/282149/281643/513967/407767/508324/280871/281748/504301/280759/505968/512002/532785/507477/282150/512044	24
bta04910	Insulin signaling pathway	51/2245	0.00165085779516617	525906/790875/528478/517948/533199/540412/617095/100297344/538829/505560/508658/783833/282318/327672/786335/404181/615679/512841/539361/281152/507056/615074/519920/282307/540404/280991/100139910/521196/532573/504625/281854/614824/280817/516175/100298939/507196/506322/282323/538954/525647/528204/541140/281751/537631/534125/282308/282322/510434/538519/786886/515732	51
bta04810	Regulation of actin cytoskeleton	77/2245	0.00165169389274499	282564/513673/539034/517948/540803/533233/533199/539224/524770/538829/513432/281876/505964/506270/525931/517111/503575/519269/281161/282318/327672/527550/522269/539742/540310/512841/513895/317655/619066/404122/507837/506995/100141021/535043/281736/281597/537711/540838/504482/317654/282307/281872/539332/280991/540092/539459/338049/521196/614055/326600/281440/280979/515159/505908/404193/783645/6138…	77
bta04211	Longevity regulating pathway	36/2245	0.00165169389274499	517948/528606/531682/507340/407235/281603/280730/514859/404181/507056/509827/519920/509863/282307/540404/280991/517850/513928/514062/525482/613629/508233/100298939/506322/282323/538954/785086/528204/541140/509107/281751/282308/282322/535530/532686/281496	36
bta04935	Growth hormone synthesis, secretion and action	45/2245	0.00167964223430017	790875/517948/533199/280795/281793/281987/506270/327672/527550/281603/512841/526469/516039/282376/508541/282001/509827/510814/282307/280991/317697/281791/521196/534492/513928/505453/525482/100298939/507196/506322/539521/282323/281790/282261/785086/541140/509107/537631/534125/282308/282322/514246/510434/281788/536654	45
bta04310	Wnt signaling pathway	62/2245	0.00172538265886098	790875/539639/614346/616704/533233/788119/513742/282705/282321/282419/536121/505423/614630/523325/510821/618586/282420/541127/507204/281386/614312/619066/282001/281170/539003/338049/533782/353106/540547/539235/504357/505453/281440/504411/534072/540481/613629/282162/445416/531389/513056/445420/282323/280831/785152/533672/768234/282859/532713/535399/537631/534125/282322/782690/615427/445419/508893/…	62
bta03018	RNA degradation	32/2245	0.00197675852294959	509583/540834/512320/508877/532080/517417/618292/535340/281141/100126247/512508/533968/511913/523016/517979/540938/783258/538662/524155/508055/535447/534576/540891/533945/538820/508005/518225/534707/613634/509920/533443/511821	32
bta03015	mRNA surveillance pathway	42/2245	0.0020089488851822	533617/529071/538829/540982/520351/507051/282703/508491/506507/614837/537131/282318/527436/529929/100337373/535321/531673/515145/541270/528728/533147/100296970/327689/338051/505757/100134966/540191/504506/532337/525143/280875/512136/516175/513598/505417/534576/787259/541013/100138550/614783/282320/282588	42
bta01232	Nucleotide metabolism	35/2245	0.00205383414585796	512320/515837/509834/508167/519697/537649/508097/613653/280712/505537/534611/615447/534937/280716/616377/511969/533000/507631/789324/515663/281951/784292/521103/783572/514185/517063/506131/530642/281613/525937/531411/281363/615535/281229/767849	35
bta04722	Neurotrophin signaling pathway	46/2245	0.00213401366733436	790875/517948/533199/282705/617095/504408/100297344/281987/534407/617701/539124/540085/327672/280730/282125/512841/537703/338054/533908/282307/282291/280991/515034/338049/521196/534492/506727/281440/281854/282162/508233/100298939/507196/506322/282031/280831/327708/541140/509107/532713/537631/534125/282308/510434/535530/511190	46
bta05014	Amyotrophic lateral sclerosis	124/2245	0.00213401366733436	281495/282690/615954/539784/539034/327717/507414/511083/506238/511045/540225/785768/535820/539339/282321/327710/415113/540982/504307/784219/614694/534150/514261/520351/519729/505050/326580/513080/282152/404121/531682/517263/507340/540111/100140945/507869/282289/513315/541236/768070/510004/338086/510029/510219/517633/280730/100138517/503554/513461/504786/513895/516039/504937/527278/538204/404122/5…	124
bta01200	Carbon metabolism	43/2245	0.00213401366733436	515902/512571/506888/613376/509983/535653/511090/614302/512723/531682/520260/514939/281141/511222/618400/286886/280808/281235/281480/537713/280871/507817/533630/281306/404148/281748/614824/280817/281785/531398/512373/338471/534599/280682/281543/281181/280976/512995/507688/533044/512044/281179/537688	43
bta04728	Dopaminergic synapse	49/2245	0.00232533749730694	790875/535365/533617/280795/617095/100297344/538829/514261/281793/530705/281201/282318/618278/281792/536561/535321/281638/282459/282001/509827/526088/538771/533147/505757/280991/317697/281791/534492/100134966/513928/281202/282471/100125276/282162/516175/539521/282323/286850/281790/785086/511273/509107/532713/537631/534125/282322/282320/536654/613930	49
bta03083	Polycomb repressive complex	33/2245	0.00276019845677605	519992/534916/539040/100125836/534579/540090/505147/533087/506458/541084/767940/404126/100124510/508957/539235/505453/535287/528946/507739/615211/509106/536696/513297/326583/615967/615427/541003/522819/540972/524334/532053/523477/537402	33
bta00020	Citrate cycle (TCA cycle)	16/2245	0.0028461683156967	506888/509983/511090/512723/520260/511135/281235/281480/537713/281306/531398/338471/534599/280682/280976/512995	16
bta03060	Protein export	16/2245	0.0028461683156967	538938/509739/514960/520335/415113/614128/538777/282078/511453/505064/508605/618954/509430/504701/506986/541040	16
bta05231	Choline metabolism in cancer	38/2245	0.00285714488805784	517948/533199/281814/280795/281987/525931/511887/525072/327672/538147/404181/619066/282001/504482/282307/617172/280991/521196/281440/505908/100298939/506322/280831/513389/528204/506348/511291/541140/536213/537631/534125/282308/510434/508819/541266/504545/531488/526175	38
bta04213	Longevity regulating pathway - multiple species	26/2245	0.00285714488805784	281495/517948/281831/531682/281603/514859/404181/507056/404126/282307/540404/280991/282254/525482/613629/782397/100298939/506322/282323/538954/541140/282308/282322/535530/532686/281496	26
bta03450	Non-homologous end-joining	9/2245	0.00285714488805784	781252/517886/512740/525093/531945/522307/510132/788127/613590	9
bta00510	N-Glycan biosynthesis	24/2245	0.00300751824441819	282073/614538/282276/523737/526844/534231/534097/537812/537595/504474/507939/615007/538731/540155/515771/509745/506537/510138/100125390/100125314/535834/526256/521539/281781	24
bta00480	Glutathione metabolism	27/2245	0.00353008277847884	505991/281365/508167/525059/505537/514939/282438/615552/613919/281235/540559/511575/281209/512468/777644/533917/506406/281806/507346/615507/327709/525659/506991/533374/781648/281179/615950	27
bta05012	Parkinson disease	94/2245	0.00409126436304325	281495/282690/539784/515180/327717/506238/617095/540225/100297344/535820/327710/415113/514261/519729/505050/281793/282152/281987/534574/100140945/282289/541168/444874/513315/541236/767894/615408/768070/338086/510029/517633/280730/503554/513461/613676/281370/504937/538204/497024/540176/538771/288380/511803/510683/327680/281480/510423/317697/281791/282290/534206/282578/514472/327702/282480/282517/2…	94
bta05230	Central carbon metabolism in cancer	28/2245	0.00426800634100595	517948/533199/512571/281814/614027/327672/282355/528655/525335/281235/282307/280991/521196/404148/404193/614824/280817/537256/281274/100298939/506322/539561/541140/615392/280832/282308/510434/281179	28
bta04720	Long-term potentiation	28/2245	0.00540937673956148	533199/617095/100297344/282321/538829/282318/327672/282001/533908/317697/521196/505453/282162/516175/100298939/506322/282031/282323/767949/535383/327708/541140/509107/532713/282322/510434/536654/511190	28
bta00270	Cysteine and methionine metabolism	23/2245	0.00540937673956148	514462/537649/353354/508158/525059/508345/286886/533481/281643/512468/281306/280869/537256/281274/505511/525659/539159/534734/281119/614177/533044/615764/615950	23
bta04130	SNARE interactions in vesicular transport	16/2245	0.00582675828402529	780809/513275/505379/510909/532261/511030/282116/506198/614520/788566/510312/614775/616526/614135/534304/507031	16
bta05216	Thyroid cancer	19/2245	0.00590320790892186	505171/533199/519357/507869/327672/282637/280730/539003/513497/540481/525329/100298939/506322/541140/535399/510434/618405/782690/504939	19
bta04510	Focal adhesion	66/2245	0.0061285858299355	790875/282564/513673/517948/541281/533199/281530/539224/524770/538829/503620/282191/513432/281876/505964/506270/525931/615430/540207/281662/532572/282318/327672/527550/522269/539742/540310/512841/619066/404122/506995/282001/535043/282307/281872/280991/539003/613533/338049/521196/540547/614055/281440/280979/505908/783645/516175/100298939/507196/282031/280831/520030/493642/768226/538606/407142/3277…	66
bta05223	Non-small cell lung cancer	29/2245	0.0061285858299355	517948/533199/534712/514261/535369/281987/514886/519357/100140945/327672/280730/282376/508541/282001/538771/282307/280991/692183/521196/513497/100298939/506322/511273/541140/282308/510434/618405/504939/535530	29
bta05418	Fluid shear stress and atherosclerosis	51/2245	0.00623708728229789	517948/617236/280795/617095/515700/515640/100297344/506270/615552/526469/537703/619066/404122/286807/497024/338068/281598/614967/407127/282307/540404/281832/280991/539003/338049/534492/767874/777644/533917/281440/280979/505908/281073/281854/404101/508233/281806/507346/615507/327709/280831/538954/493642/282646/537631/534125/338045/282308/281839/532791/534722	51
bta05161	Hepatitis B	60/2245	0.00674593870470254	517948/533199/788119/280795/768311/534712/515499/535369/286863/287022/539124/519357/100140945/281534/327672/541127/280730/526469/516039/282376/508541/414925/282001/509827/510814/282307/282291/280991/444881/521196/534492/513497/513928/505453/281073/281854/282716/511951/508233/100125591/100298939/506322/537201/280831/785086/533141/519217/537782/541140/519958/509107/281667/537631/534125/282308/51043…	60
bta05170	Human immunodeficiency virus 1 infection	77/2245	0.00698801813053636	513673/515595/517948/533199/788119/100126076/539224/281668/535365/280795/617095/100297344/282321/513432/282152/524683/281987/506270/281055/539124/281201/100140945/281534/506192/327672/281792/504707/541127/539742/280730/404181/512841/516039/619066/282001/281736/327679/282307/539332/282291/281803/280991/444881/317697/281791/521196/534492/281202/281440/281073/534072/281854/100125276/511951/508233/10…	77
bta05017	Spinocerebellar ataxia	51/2245	0.0070516204357802	524142/539784/517948/507414/535597/506238/519729/505050/517263/507340/541168/513315/540568/541236/510029/513461/504937/527278/538204/282001/511803/282307/510423/790880/519961/280991/317697/534815/515757/539507/282480/538467/282478/282716/536656/282120/414346/505619/282016/510155/513231/506223/767990/537631/534125/282308/282119/536654/613818/516578/282479	51
bta01210	2-Oxocarboxylic acid metabolism	16/2245	0.0077429310768657	506888/512723/618400/286886/282149/281643/281235/768058/531398/280759/534599/280682/280976/508929/512995/282150	16
bta05221	Acute myeloid leukemia	27/2245	0.00831262372785384	517948/533199/534401/327672/404181/282376/508541/282307/280991/521196/353106/281402/281073/540481/281854/508233/100298939/506322/515310/541140/281667/535399/280832/282308/510434/782690/508424	27
bta05220	Chronic myeloid leukemia	30/2245	0.00831262372785384	517948/533199/534712/282152/535369/519357/327672/280730/512841/282376/404126/282307/282291/280991/521196/513497/281073/281854/508233/100298939/507196/506322/540378/541140/512613/282308/510434/618405/282382/504939	30
bta05135	Yersinia infection	52/2245	0.00837448899290068	790875/517948/533199/280795/281876/281987/508361/506270/503575/538559/539124/516048/327672/527550/541127/512841/526469/516039/616849/619066/404122/507837/281597/540838/504482/533908/282307/282291/280991/444881/539459/338049/534492/326600/281440/280979/281073/281854/508233/519754/280831/616545/281577/533141/519958/537631/534125/282308/510434/508819/536654/511190	52
bta04068	FoxO signaling pathway	46/2245	0.00895434290876961	517948/540328/535311/533199/281668/514886/513776/531682/327672/282531/520388/507204/508541/327679/282307/539449/540404/519018/510811/280991/521196/534492/513497/505453/538238/281073/281854/613629/100298939/506322/538954/504282/540378/519217/541140/512613/768234/537631/534125/282308/510434/618405/282382/504939/535530/281496	46
bta04660	T cell receptor signaling pathway	44/2245	0.00899817444534003	525906/790875/513673/517948/536154/533199/533125/539224/533617/280795/526430/282321/513432/281987/281055/327672/541127/539742/535321/508367/282307/533147/282291/505757/280991/338049/521196/534492/100134966/506727/281073/281854/508233/100298939/506322/540824/280831/541140/522346/537631/534125/282308/510434/282320	44
bta04926	Relaxin signaling pathway	45/2245	0.00959298172118752	517948/533199/535365/280795/282191/281793/281201/327672/281603/281792/281638/526469/282001/509827/282307/282291/280991/281791/521196/534492/513928/516010/525482/281202/515610/100125276/508233/100298939/507196/506322/539521/282323/286850/280831/281790/785086/541140/509107/537631/534125/282308/282322/510434/282382/613930	45
bta04071	Sphingolipid signaling pathway	43/2245	0.00963176342354327	517948/533199/533617/537972/327672/504707/280730/535321/619066/282001/282307/614354/533147/505757/280991/281791/338049/521196/534492/100134966/281440/515159/533538/510620/522515/508233/282883/100298939/539223/506322/539521/281790/530776/541140/520954/537631/534125/282308/505233/510434/282320/536654/614165	43
bta04670	Leukocyte transendothelial migration	41/2245	0.00963176342354327	414922/517948/524770/527492/506545/281876/505964/281987/506270/515187/527550/522269/540310/404122/282001/537312/281736/538709/512405/282307/539003/281791/338049/534492/614055/281440/280979/783645/613811/513412/508234/282031/539521/281790/535383/327708/282308/281839/526848/281574/540426	41
bta04919	Thyroid hormone signaling pathway	42/2245	0.0103350147305722	790875/517948/533199/281814/525346/525389/515299/281987/287019/519758/100140945/540568/517336/327672/507663/520734/532621/404122/282001/510814/404126/317654/282307/280991/539003/521196/505453/280979/541303/100298939/282144/506322/282323/528204/540378/541140/282308/282322/510434/404125/541240/529109	42
bta04934	Cushing syndrome	52/2245	0.0104345476596028	790875/533233/533199/538743/100125836/534712/281793/535369/280755/510455/520260/523325/517688/327672/281603/614312/507449/509827/506787/539003/317697/281791/533782/513497/513928/504357/525482/540481/100138350/281507/282162/445416/539431/445420/282031/539521/282323/281790/785086/528390/327708/519217/512613/509107/532713/535399/282322/510434/281788/782690/445419/536654	52
bta05165	Human papillomavirus infection	104/2245	0.0107958856117709	790875/282564/539547/528478/517948/533233/541281/533199/512571/509855/281530/533617/282705/506238/534712/282191/783681/281876/281793/535369/524870/539687/506270/282657/408005/338089/523325/532572/282023/338038/327672/504707/282148/524653/280730/535321/404181/614312/617638/286768/541101/540216/506995/539545/535043/510814/404126/514561/282307/281872/533147/505757/280991/539003/510184/521196/533782/…	104
bta01522	Endocrine resistance	34/2245	0.0120926923931737	517948/533199/280795/534712/783681/281793/535369/506270/327672/281603/280730/404181/507663/520734/282307/280991/521196/534492/513497/525482/100298939/507196/506322/282323/280831/540378/541140/512613/537631/534125/282308/282322/510434/522921	34
bta00900	Terpenoid backbone biosynthesis	11/2245	0.0122151808655428	509696/509958/523264/407767/281169/539539/281156/538104/100849670/521115/512044	11
bta05203	Viral carcinogenesis	74/2245	0.0135568673981931	533491/517948/512571/509855/613479/524770/326578/506238/505979/768311/534712/524870/286863/287022/511896/282126/327672/533251/533202/504707/282148/522269/280730/282125/282376/508541/509827/404126/514561/282307/519018/282291/407772/338049/519899/513497/540547/513928/100137723/505453/513397/286862/281440/517837/526392/510921/614688/282716/511951/508233/100125591/100298939/506322/513231/282323/53720…	74
bta03020	RNA polymerase	15/2245	0.0135568673981931	505599/282342/536316/539061/504452/618296/507533/540428/540308/505641/507314/540839/767843/511587/508049	15
bta04015	Rap1 signaling pathway	67/2245	0.0138600243010517	528478/539034/517948/540803/533199/281530/617095/100297344/503620/533670/281876/281793/281987/539687/525931/515187/281161/327672/527550/281603/281792/524653/282637/512841/513895/529760/516039/619066/404122/282001/537312/505238/512798/282307/280991/539003/281791/338049/521196/534492/525482/281440/280979/505908/404193/512056/508234/100298939/506322/282031/539521/532829/407996/281790/538477/535383/3…	67
bta04916	Melanogenesis	36/2245	0.0138600243010517	790875/533199/617095/100297344/281793/523325/327672/281603/281792/614312/282001/539003/281791/521196/533782/505453/525482/540481/282162/445416/100298939/506322/445420/539521/282323/281790/785086/541140/532713/535399/280832/282322/510434/782690/445419/536654	36
bta04912	GnRH signaling pathway	33/2245	0.0150412691303298	533199/617095/100297344/281793/525072/327672/281603/280839/526469/537703/516039/282001/317697/521196/534492/525482/282162/100298939/506322/282323/280831/541140/509107/532713/537631/534125/282322/510434/281788/407125/522921/536654/786886	33
bta04370	VEGF signaling pathway	23/2245	0.0150412691303298	517948/533199/282321/281987/506270/100140945/282023/525072/327672/619066/282001/282307/280991/615215/521196/534492/516099/281440/100298939/506322/541140/282308/510434	23
bta04210	Apoptosis	48/2245	0.0157137296249131	517948/533199/280795/535820/540108/404187/282152/281662/286764/100140945/327672/504707/280730/508367/404122/414925/282307/282291/280991/317697/521196/280979/281073/281854/352958/508233/509715/282883/100298939/506322/280831/531419/504244/537782/541140/509107/538409/537631/534125/282308/510434/618405/516326/540643/281105/504939/281647/535714	48
bta04390	Hippo signaling pathway	51/2245	0.0157137296249131	790875/528478/533233/519937/614611/527492/538829/768311/286863/539687/287022/533815/523325/540488/282318/282126/618586/524653/282637/505059/535321/282125/614312/404122/414925/539545/407127/539003/533782/540547/516010/504357/286862/281375/280979/534072/540481/535699/404101/445416/516175/445420/536993/768234/535399/515407/782690/282320/526848/445419/282382	51
bta04360	Axon guidance	57/2245	0.0174433278702874	512018/790875/513673/517948/536154/788119/539224/526430/282321/513432/281876/505964/281987/539687/506270/503575/540207/327672/524653/541127/539742/619066/282001/281736/407127/512798/282307/539332/281791/338049/521196/614055/281440/524002/520004/282162/613811/512924/514643/100298939/506322/535493/539521/787473/281790/525767/281066/518168/508869/539452/541140/532713/282308/282032/445419/785942/5344…	57
bta05010	Alzheimer disease	120/2245	0.0187406435026908	282690/790875/539784/517948/534774/327717/507414/533233/533199/530913/282132/282705/506238/617095/540225/100297344/359718/535820/282321/327710/514261/519729/505050/282419/517263/507340/281662/523325/100140945/282023/282289/541168/513315/540568/541236/327672/768070/282420/614491/338086/510029/517633/503554/282173/513461/614312/504937/527278/538204/540176/538771/288380/511803/282307/327680/281480/2…	120
bta04921	Oxytocin signaling pathway	50/2245	0.0192565642297631	533199/788119/280795/617095/100297344/282321/538829/280888/281793/505964/282023/525072/282433/282318/327672/281603/281792/541127/537703/404122/282001/526088/540404/520498/317697/519644/281791/338049/521196/513497/525482/280979/282162/516175/100298939/506322/539521/282323/280831/538954/282608/281790/513055/538606/541140/532713/282322/510434/536654/786886	50
bta04625	C-type lectin receptor signaling pathway	36/2245	0.0215757972093723	525906/517948/540803/788119/509855/617095/100297344/282321/503575/519269/282023/327672/541127/508367/510814/282307/282291/280991/317697/338049/521196/534492/281073/526392/281854/508233/100298939/506322/540824/280831/504282/540378/541140/537631/534125/282308	36
bta05222	Small cell lung cancer	34/2245	0.0217882184311117	517948/534712/282191/281876/282152/535369/506270/539124/519357/100140945/532572/282023/280730/781568/535043/282307/281872/519018/282291/280991/692183/513497/281073/281854/508233/615827/520030/519217/537782/512613/282308/618405/504939/281647	34
bta05214	Glioma	28/2245	0.0217882184311117	517948/533199/617095/100297344/534712/535369/281987/519357/327672/280730/282001/282307/280991/520498/521196/513497/505908/282162/100298939/507196/506322/540378/541140/532713/282308/510434/618405/504939	28
bta01521	EGFR tyrosine kinase inhibitor resistance	29/2245	0.0237060003985085	790875/517948/533199/282152/281987/525931/540085/281161/327672/280730/404181/280877/508541/282001/519920/282307/280991/521196/505908/404193/100298939/507196/506322/537201/541140/281751/282308/510434/535530	29
bta05030	Cocaine addiction	19/2245	0.0237060003985085	281793/617701/540819/282173/282459/281453/509827/281791/513928/282471/508233/539521/282323/280831/281790/785086/281066/509107/282322	19
bta00071	Fatty acid degradation	18/2245	0.0252624878209067	281811/508629/511222/282130/513967/100138312/508324/505355/535174/281748/514159/504301/505968/504502/509459/532785/507477/512044	18
bta05031	Amphetamine addiction	25/2245	0.0276647333624862	280795/617095/100297344/282321/538829/281793/519403/282318/540819/282459/282001/509827/404126/513928/788566/282471/613629/282162/516175/282323/280831/785086/509107/532713/282322	25
bta04066	HIF-1 signaling pathway	37/2245	0.029364922401923	517948/533199/281814/503620/281987/281141/327672/404181/508541/282001/528655/519920/282307/535578/280991/540957/513497/505453/281375/534075/614824/280817/282162/537256/281274/508233/525647/512613/281181/532713/281751/282308/510434/538519/280939/508619/282092	37
bta04550	Signaling pathways regulating pluripotency of stem cells	46/2245	0.029364922401923	790875/517948/533233/533199/539040/523325/540488/281161/327672/614312/505147/508541/338068/281598/407127/538690/282307/614040/280991/539003/521196/533782/534492/282316/516010/504357/528946/507739/404193/530748/404101/445416/100298939/100138100/506322/445420/537201/281335/541140/615967/282308/510434/530616/782690/768050/445419	46
bta00310	Lysine degradation	24/2245	0.029364922401923	533642/534913/506888/528606/536936/615229/508629/513967/533087/511299/514062/782887/281748/513054/767828/100138100/539121/509106/532785/507477/508929/512044/535630/523047	24
bta04115	p53 signaling pathway	30/2245	0.029364922401923	538512/281530/281668/508875/508167/282152/519357/514225/100140945/519896/280730/514005/509863/528453/327679/617931/616861/513497/540547/281375/282261/540378/519217/537782/507901/540733/618405/281671/504939/509485	30
bta04070	Phosphatidylinositol signaling system	33/2245	0.0305210593005886	517948/615077/617095/535487/100297344/540589/614834/281987/281865/536810/783833/511887/535099/538147/282001/281869/282307/518488/317697/534029/508236/530577/534815/513986/513389/506348/521790/282308/508819/780855/535844/533622/541155	33
bta04136	Autophagy - other	14/2245	0.0305210593005886	508571/507414/507340/282531/527278/507056/540482/519961/787967/534815/509587/282320/532686/100296883	14
bta01040	Biosynthesis of unsaturated fatty acids	13/2245	0.0317344763494094	613886/100125237/789567/614096/508324/617293/615756/280924/508918/540348/493643/618814/532015	13
bta05219	Bladder cancer	17/2245	0.0323660424864768	533199/281530/504408/534712/535369/327672/282637/521196/513497/100298939/506322/540378/541140/510434/525506/522921/540873	17
bta04980	Cobalamin transport and metabolism	9/2245	0.0323660424864768	533243/511673/617636/507991/280871/280869/281997/505043/510495	9
bta00785	Lipoic acid metabolism	11/2245	0.0328476956802281	506888/286864/512723/527628/282149/531398/280759/534599/530865/507688/282150	11
bta04915	Estrogen signaling pathway	44/2245	0.0328762384600301	517948/533199/280795/617095/100297344/525346/508204/281793/281831/327672/281603/281792/514812/509827/526088/282307/281832/280991/317697/281791/521196/535704/767874/513928/282254/525482/282883/100298939/507196/506322/539521/282323/280831/281790/785086/282646/541140/508535/509107/282308/282322/510434/522921/536654	44
bta01230	Biosynthesis of amino acids	26/2245	0.0334942948583159	512571/613376/512526/281141/281199/618400/286886/281643/539606/281235/768058/533630/514759/404148/280869/338471/539159/514209/280682/281543/281181/280976/614177/512995/533044/537688	26
bta00051	Fructose and mannose metabolism	14/2245	0.038311169748268	614868/287019/504889/513586/514161/617688/510978/614824/280817/512373/100138313/317748/281543/615392	14
bta04014	Ras signaling pathway	72/2245	0.038311169748268	513673/533491/517948/540803/533199/533125/539224/535365/617095/100297344/503620/513432/282152/281987/514886/525931/519269/617701/281201/511845/525072/540085/281161/518844/327672/539742/280877/613749/619066/282001/505238/512798/282307/280991/338049/521196/513431/281202/281440/505908/281073/511417/404193/281854/100125276/540313/512056/508233/100298939/507196/506322/282031/282323/286850/538477/32770…	72
bta00230	Purine metabolism	42/2245	0.038311169748268	512320/515837/509834/508167/537649/508097/613653/280712/505537/534611/282433/281603/615447/506343/281976/280716/506787/692183/511969/533000/789324/515663/525482/281951/521103/783572/514185/517063/534402/281970/281972/504439/530642/517589/281613/525937/531411/768044/281363/615535/281229/537688	42
bta05163	Human cytomegalovirus infection	73/2245	0.038311169748268	790875/517948/533199/788119/535365/617095/515640/100297344/282321/534712/281793/535369/506270/503575/281201/100140945/282023/327672/527550/281603/281792/504707/541127/280730/404181/512841/508541/619066/282001/509827/281736/282307/282291/281803/280991/539003/317697/281791/338049/521196/534492/513497/513928/525482/281202/281440/515159/281073/281854/100125276/613811/508233/100298939/506322/539521/28…	73
bta04611	Platelet activation	39/2245	0.0383213243841344	528478/517948/533125/538829/533670/281876/281793/503575/525072/282433/517688/282318/327672/281603/540310/404122/282307/281872/280991/317697/281791/338049/534492/614055/525482/280979/525159/512056/516175/282031/539521/282323/281790/538606/327708/282308/282322/536654/783470	39
bta05205	Proteoglycans in cancer	61/2245	0.0386117481287307	282564/517948/540803/533199/281530/281814/538829/281876/281987/506270/517111/503575/519269/281534/540085/281161/282318/327672/404181/508541/404122/282001/317654/282307/281872/280991/539003/317697/338049/521196/533782/534492/513497/516010/281440/280979/282162/445416/516175/506939/100298939/506322/445420/282323/782170/493642/538606/280847/540378/404156/541140/532713/282308/282322/510434/522921/4454…	61
bta00640	Propanoate metabolism	13/2245	0.0391748123963649	515902/509983/511090/614302/511222/282149/537713/280871/281748/537256/281274/280759/282150	13
bta05167	Kaposi sarcoma-associated herpesvirus infection	65/2245	0.0405550906871618	508571/790875/517948/533199/788119/509855/535365/281814/280795/617095/100297344/282321/534712/535369/281987/281201/100140945/282023/281161/444874/327672/504707/541127/282127/280730/526469/281370/508541/527278/510814/282307/282291/280991/407772/539003/317697/521196/534492/513497/534815/505453/281202/281440/281073/540481/281854/100125276/508233/100125591/100298939/506322/286850/537201/280831/533141…	65
bta05020	Prion disease	86/2245	0.0412705624415642	281495/282690/790875/539784/517948/327717/506238/540225/535820/282321/327710/415113/514261/519729/505050/282419/281831/100140945/532572/282289/541168/513315/327672/768070/282420/338086/510029/517633/280730/503554/513461/504937/538204/540176/509827/538771/288380/511803/282307/327680/281480/510423/317697/534492/513928/282254/539235/282290/534206/282578/327702/281440/282480/282517/282478/282716/5366…	86
bta04530	Tight junction	54/2245	0.0451402807427399	414922/528478/614242/524770/506545/281876/515499/505964/539687/517111/524653/533131/522269/100337373/535321/317655/404122/539545/281597/540838/538709/512405/540404/510810/539459/338049/515620/614055/326600/281440/280979/513412/506939/514541/533725/282031/282323/536993/280831/538954/281067/504244/404108/533297/537631/534125/100125881/282322/787466/536558/282320/281574/515181/540426	54
bta00620	Pyruvate metabolism	17/2245	0.0470413316170801	512571/507844/512723/520260/508629/513967/540335/507817/509274/281306/537256/281274/338471/618607/507477/504764/512044	17
bta04721	Synaptic vesicle cycle	27/2245	0.0470413316170801	517446/282378/282657/338089/513275/338038/282148/518407/784636/281080/282183/282116/286768/504457/616071/550622/788566/282471/513684/515216/505684/282405/518974/282029/511691/530692/338082	27
